# Supplementary material for: MLLT3 Regulates Melanoma Stemness and Progression by Inhibiting HMGB1 Nuclear Entry and MAGEA1 M5C Modification
Source: Adv Sci (Weinh). 2024 Dec 24;12(10):2408529. doi: 10.1002/advs.202408529 (PMC11904942; doi:10.1002/advs.202408529)
Supplement: Supplementary file 2 — Supporting Table 1 [file ADVS-12-2408529-s001.xlsx]

## Sheet: Table S2
sample	Mixture	B cells naive	B cells memory	Plasma cells	T cells CD8	T cells CD4 naive	T cells CD4 memory resting	T cells CD4 memory activated	T cells follicular helper	T cells regulatory (Tregs)	T cells gamma delta	NK cells resting	NK cells activated	Monocytes	Macrophages M0	Macrophages M1	Macrophages M2	Dendritic cells resting	Dendritic cells activated	Mast cells resting	Mast cells activated	Eosinophils	Neutrophils	P.value	Correlation	RMSE
TCGA.EB.A3HV.01A	0.000269629	0	0	0.00793184	0	0.0980642	0	0.0169657	0.052904	0	0.0335405	0	0.0228712	0.231929	0.0303218	0.283095	0.0684288	0	0.137483	0	0	0.016196	0.07	0.140005	1.03769
TCGA.GF.A6C8.06A	0.0620603	0	0	0.125762	0	0.0567993	0.120657	0	0.0197703	0	0	0.0543413	0.014169	0.156561	0.19853	0.155122	0	0	0.0345478	0	0	0.00167868	0.02	0.28619	0.976121
TCGA.EE.A29L.06A	0.0148166	0.101644	0	0.0941656	0	0.168923	0.0227436	0.0895746	0.000187366	0	0	0	0	0.28874	0.0560064	0	0.0119701	0	0.150651	0	0.000578471	0	0.55	0.0157615	1.08247
TCGA.EB.A44O.01A	0	0.0214328	0	0.101601	0	0	0.0829674	0.132896	0.00808365	0.0194439	0.0341464	0	0	0.109678	0.124662	0.336149	0.0072868	0	0.0216532	0	0	0	0.44	0.0240794	1.08316
TCGA.D9.A1JW.06A	0.0600174	0	0.00697365	0.243152	0	0.0629514	0.00301814	0.0436908	0.122925	0	0	0.0291761	0	0.189789	0.0956703	0.110926	0	0	0.0317109	0	0	0	0.06	0.159108	1.0313
TCGA.W3.AA1O.06A	0.00372205	0.0127526	0	0.0146188	0	0	0	0.0339793	0.029132	0.0088365	0.0812597	0	0	0.523727	0	0.26657	0	0	0	0.00792791	0.017474	0	0.2	0.0729988	1.1383
TCGA.EB.A3Y6.01A	0	0.107358	0	0.154112	0	0	0.047661	0.03111	0.018193	0	0	0.0404441	0.013263	0.0729454	0.178743	0.16897	0.0364798	0	0.13072	0	0	0	0.33	0.0465445	1.0711
TCGA.EE.A185.06A	0.100563	0	0.0444378	0	0	0	0	0.0657355	0.0527166	0.0086247	0.039504	0	0	0.424306	0.0100562	0.227321	0	0	0	0.0147057	0	0.0120297	0.68	0.00577253	1.13186
TCGA.EB.A3XE.01A	0.0124798	0	0	0.280797	0	0	0.00810397	0.0345281	0.0965847	0	0	0	0.0102502	0.109278	0.116983	0.217174	0.032769	0	0.0810518	0	0	0	0.1	0.115433	1.04328
TCGA.D9.A4Z2.01A	0	0.0512012	0	0.0410977	0	0	0.0020387	0.0129791	0.0206122	0.0221355	0.037656	0	0	0.411073	0.0922087	0.256312	0.00540676	0	0.0472785	0	0	0	0.12	0.090851	1.09516
TCGA.ER.A19J.06A	0.0252948	0	0.0018914	0.121214	0	0.0316715	0	0.0357603	0.0236336	0	0	0.000580093	0	0.48168	0.0416413	0.209481	0	0	0.0271517	0	0	0	0.05	0.168813	1.06323
TCGA.EB.A44N.01A	0.152404	0	0.0409395	0.0951928	0	0.104112	0.015306	0.0706949	0.048769	0	0	0.0125244	0	0.233955	0.0549348	0.0784661	0.0214818	0	0.065069	0	0	0.00615122	0.02	0.260974	0.978526
TCGA.YD.A89C.06A	0.0438265	0	0.0108203	0.0744963	0	0.0189054	0.0511877	0.108944	0.0627498	0	0.0226374	0	0.0813299	0.214491	0.0440637	0.249428	0	0	0.016581	0	0	0.000538505	0.44	0.0233956	1.07783
TCGA.EB.A5VV.06A	0.265758	0.0907659	0.0475643	0.181685	0.00761983	0.0576224	0.0559908	0.0448647	0.131573	0.00405256	0	0	0.00228771	0.0336413	0.0406874	0.0358874	0	0	0	0	0	0	0	0.63877	0.773393
TCGA.D9.A1JX.06A	0.0168291	0	0.0133065	0.418536	0	0.0190917	0.0472132	0.0712888	0.0584154	0	0	0.0268161	0.0477523	0.0164632	0.108048	0.0962159	0.0220939	0	0.0379293	0	0	0	0.1	0.114777	1.06453
TCGA.D9.A4Z5.01A	0.0401765	0	0.000991008	0.0318864	0	0.086545	0.0142647	0	0.0156081	0	0.0212063	0	0.0113689	0.1397	0.0386608	0.59444	0.000719301	0	0	0	0	0.00443399	0.07	0.143828	1.06281
TCGA.QB.A6FS.06A	0.101208	0	0.0870959	0.307185	0	0	0.0368533	0.0421375	0.0793373	0	0	0.0343512	0.0192475	0.0852361	0.0501731	0.131016	0.00358065	0	0.0225776	0	0	0	0	0.389282	0.922423
TCGA.EB.A553.01A	0.138186	0	0.0279921	0.15362	0	0	0.0949452	0.0180756	0.0623388	0	0.0217066	0	0.0037413	0.315687	0.0484128	0.0762196	0	0	0.0390747	0	0	0	0.02	0.282652	0.971632
TCGA.FS.A1Z7.06A	0.0109355	0	0.00185993	0.00733109	0	0.035327	0.0047736	0	0.0031793	0	0	0.00183345	0	0.752135	0.0195507	0.111331	0	0	0.0517431	0	0	0	0	0.640342	0.776431
TCGA.EE.A17Z.06A	0.0956014	0	0.00519669	0.150592	0	0.109434	0	0.0220099	0.0121769	0	0	0.0426833	0.0465834	0.0490474	0.0189978	0.337988	0.0604233	0	0.0492658	0	0	0	0.63	0.0097322	1.07687
TCGA.EB.A550.01A	0.0105653	0	0.00758676	0.0748955	0	0.0508437	0.060018	0.088082	0.0218497	0	0.0231329	0	0	0.460239	0.0637535	0.113143	0.0119021	0	0.00113851	0	0	0.0128491	0.11	0.107006	1.08027
TCGA.ER.A19T.01A	0	0.0437989	0	0	0.263098	0.114548	0	0	0.100746	0	0	0	0.0527938	0.0925361	0.033532	0.126842	0	0	0.172105	0	0	0	0.97	.0.0302487623655462	1.0984
TCGA.ER.A19T.06A	0	0.0226934	0.00901596	0.110815	0	0.173226	0	0	0.0254877	0	0	0.0675697	0	0	0.0802615	0.412488	0	0	0.0953028	0	0.00314049	0	0.81	.0.00712836796680215	1.09144
TCGA.WE.A8ZR.06A	0.138851	0	0.0790038	0.0650758	0	0.0006481	0.0346162	0.0369037	0.0533211	0	0	0.00124892	0	0.490536	0.0412028	0.0374832	0	0	0.0211102	0	0	0	0.02	0.282734	0.992049
TCGA.EB.A3XF.01A	0.00343837	0	0	0.110115	0	0	0.115691	0.0102914	0	0	0.0408234	0.00420228	0.127083	0.0446942	0.20107	0.272607	0.0088705	0.0109988	0.0501159	0	0	0	0.25	0.0626037	1.07856
TCGA.ER.A199.06A	0.219441	0	0.0454125	0.232542	0	0	0.0224781	0.0731528	0.091102	0	0	0.047708	0.0139359	0.0319991	0.0577443	0.0799998	0.0461712	0	0.0383131	0	0	0	0	0.445185	0.894956
TCGA.BF.A1PX.01A	0.0570622	0	0.0326517	0.332053	0	0	0.0835929	0.0693399	0.024123	0	0	0.0362465	0	0.0764963	0.0774613	0.11896	0.0192879	0	0.0727253	0	0	0	0.02	0.276902	0.973664
TCGA.D3.A3MO.06A	0.00219585	0	0	0	0	0.00193626	0.0154329	0.000286586	0.00873868	0	0.0202033	0	0	0.923914	0	0.00344825	0	0	0.0238446	0	0	0	0	0.784313	0.626488
TCGA.EB.A41B.01A	0	0.00730612	0.00565457	0.475354	0	0	0.00181856	0.0846956	0.0472225	0	0	0.0371516	0	0.10444	0.107452	0.0503434	0.0189522	0	0.0596098	0	0	0	0.22	0.0681229	1.09812
TCGA.FS.A1ZG.06A	0.107768	0	0.000514094	0.0825367	0	0.0260173	0.0324311	0.0381049	0.0267073	0	0.0251144	0.0154786	0.0246251	0.0197152	0.0949283	0.385979	0.0816424	0	0.0384375	0	0	0	0.87	.0.0131730321207396	1.08884
TCGA.D9.A6E9.06A	0.0160533	0	0.00286054	0.429358	0	0	0.104434	0.0755028	0.0454947	0	0	0.0185209	0	0.158044	0.0699382	0.0638182	0.00904519	0	0.00692973	0	0	0	0.02	0.263236	0.994088
TCGA.GF.A3OT.06A	0.02315	0	0.00520644	0.181443	0	0.0400746	0.0677868	0.0403452	0.0266576	0	0.00617056	0	0	0.303477	0.082346	0.159165	0.00153454	0	0	0.061535	0	0.00110815	0.02	0.25587	0.98948
TCGA.YG.AA3N.01A	0.0189484	0	0.0170163	0.538038	0	0	0	0.0916976	0.081427	0	0	0.0451437	0.0369974	0.0395677	0.036847	0.082529	0.00641471	0	0.00537356	0	0	0	0.02	0.263924	1.01211
TCGA.GN.A266.06A	0.0122099	0	0.00316354	0.0804311	0	0.138304	0.0324098	0.037469	0.0265295	0.00129219	0	0	0	0.301454	0.0816531	0.235231	0.00822851	0	0.0416244	0	0	0	0.05	0.186747	1.02335
TCGA.EB.A44R.06A	0.0118747	0	0.00622871	0.409826	0	0	0.019454	0.0937405	0.0723933	0	0.029558	0	0	0.183625	0.0414889	0.118365	0.00732298	0	0.00612299	0	0	0	0.11	0.101719	1.0724
TCGA.GN.A4U7.06A	0.0673578	0	0.00816007	0	0	0.0216971	0.00604305	0.0422572	0.0511186	0.0157411	0.0411056	0	0	0.60803	0.029276	0.0548152	0	0	0.0344945	0	0.019904	0	0.4	0.031081	1.15105
TCGA.BF.AAP7.01A	0.0134627	0	0.000270748	0.334325	0	0	0.154292	0.0382496	0.00460382	0	0	0.0813618	0.034859	0.0478746	0.0526198	0.132758	0.0328768	0	0.0724458	0	0	0	0.04	0.211225	1.00618
TCGA.DA.A3F3.06A	0.0392637	0	0.00542285	0.148918	0	0	0.014223	0.111621	0.0299782	0	0	0.00608864	0.000733633	0.364698	0.0994101	0.159959	0	0	0.0196834	0	0	0	0.26	0.0583623	1.08941
TCGA.EB.A5VU.01A	0.0164664	0.00641287	0	0.0774766	0	0.0401272	0	0.0495753	0.00406405	0	0	0	0.054171	0.11015	0.0664839	0.315539	0.0553271	0	0.204207	0	0	0	0.61	0.0115953	1.08116
TCGA.BF.A5EQ.01A	0.102049	0	0.0125667	0.226206	0	0.0126618	0.0584698	0.113596	0.0754366	0.00743486	0	0.0247667	0.013196	0.0808355	0.077236	0.161042	0.00516288	0	0.0293401	0	0	0	0.06	0.161601	1.02279
TCGA.BF.AAP6.01A	0.0017587	0.00851398	0	0.027092	0	0.0993929	0.0281387	0.0304577	0.0396403	0	0	0.0119772	0.0210042	0.343556	0.0210946	0.320266	0.0461144	0.000993041	0	0	0	0	0.56	0.014471	1.1234
TCGA.EB.A3Y7.01A	0.0468101	0.017667	0	0.0828448	0	0	0.0346499	0.0586314	0.0820502	0	0.0199343	0.00241066	0	0.483061	0.0134994	0.14636	0	0.0120819	0	0	0	0	0.02	0.256404	1.00859
TCGA.EB.A4P0.01A	0	0.0552608	0.00337769	0.252042	0	0	0.00353704	0.0342343	0.032275	0	0	0.0713022	0	0.0662213	0.11553	0.188797	0.014292	0	0.16313	0	0	0	0.38	0.0359878	1.07416
TCGA.BF.A5ER.01A	0.0210415	0	0	0.0476482	0	0.0554383	0.0199278	0.0184053	0.0320287	0	0.0659428	0	0.0243802	0.337781	0.0229176	0.339518	0	0	0.0149703	0	0	0	0.06	0.156564	1.05234
TCGA.BF.A5EP.01A	0	0.0230377	0	0.124771	0	0.0586527	0.0077179	0.0557448	0.0282959	0	0.0137225	0.00576251	0	0.388149	0.0649958	0.218717	0	0	0.0104323	0	0	0	0.36	0.0390026	1.10767
TCGA.BF.AAP4.01A	0	0.00429224	0.00278633	0.381569	0	0	0.169265	0.100886	0.0243952	0	0.0773711	0.00372348	0.0121464	0.0519193	0.0651127	0.0820708	0.0105206	0	0.0139416	0	0	0	0.02	0.241055	1.00656
TCGA.FS.A1ZR.06A	0.0114518	0	0	0.139889	0	0.135902	0	0.0571945	0.0539554	0	0.030832	0.0152467	0.0318681	0.19182	0.103487	0.147179	0.0184969	0	0.0626775	0	0	0	0.37	0.0382122	1.0747
TCGA.EB.A6QZ.01A	0	0.0110674	0	0.0551862	0	0	0.0544266	0.0600609	0	0	0.00710609	0.0259779	0	0.116741	0.0623402	0.484173	0.01319	0	0.10973	0	0	0	0.74	0.000815298	1.10347
TCGA.WE.A8ZT.06A	0.231254	0	0	0.153497	0.107697	0	0.041472	0	0.0378913	0	0	0	0.0293749	0.00905386	0.118262	0.206849	0.0127234	0	0.0519253	0	0	0	0.79	.0.005873615850492	1.09547
TCGA.EB.A85J.01A	0	0.0109007	0.00914977	0.367361	0	0	0.0856271	0.0477602	0.0679792	0	0.00691683	0	0.0122248	0.246812	0.0401137	0.100596	0.00398668	0	0.000571967	0	0	0	0.01	0.351691	0.944501
TCGA.D3.A2JD.06A	0.225693	0.0175112	0.116631	0.166628	0	0	0	0.013922	0.235321	0	0	0.0278963	0.00808716	0.096622	0.0058222	0.0736915	0	0	0.0121744	0	0	0	0	0.453921	0.892941
TCGA.EB.A85I.01A	0.0101524	0	0	0.440283	0	0	0.139998	0.10537	0.0731396	0	0	0.0134168	0.014388	0.0824077	0.0268108	0.0756475	0.00167117	0	0	0.0167148	0	0	0.11	0.0991073	1.08285
TCGA.D3.A2JK.06A	0.0532976	0	0.0148425	0.0444778	0	0.0437157	0	0.00332776	0.0566678	0	0.0178945	0.00113726	0	0.62039	0.0188849	0.0973241	0	0	0.0280398	0	0	0	0.02	0.278582	1.02127
TCGA.FR.A2OS.01A	0.00133472	0	0.00100508	0	0	0.0530115	0.00420643	0.0116031	0.0263714	0	0.119953	0	0	0.539844	0	0.13766	0	0	0	0.105011	0	0	0.12	0.0905952	1.12411
TCGA.EB.A5SF.01A	0.00463668	0.00172694	0	0.00799164	0	0.0102806	0	0	0.0516934	0.00171598	0.0188737	0	0	0.692149	0.0139169	0.121378	0	0	0.0756378	0	0	0	0.02	0.266665	1.05519
TCGA.WE.AA9Y.06A	0.14729	0	0.0385909	0.09867	0	0.129998	0.00142822	0.0300881	0.117578	0	0	0.027131	0.0702883	0.125185	0.00646956	0.138174	0.0267467	0	0.0423623	0	0	0	0.02	0.286411	0.966032
TCGA.EB.A299.01A	0	0	0.00298093	0.284193	0	0	0.011288	0.156447	0.0251426	0	0	0.0258944	0.017338	0.106099	0.14494	0.149131	0.0212164	0	0.0553306	0	0	0	0.09	0.117128	1.05243
TCGA.EB.A6QY.01A	0	0.0168576	0.208812	0.132814	0	0	0.0371533	0.15055	0	0	0	0.0262316	0	0.142363	0.076332	0.0800878	0.107316	0	0.0196773	0	0	0.00180612	0.11	0.0976164	1.05711
TCGA.ER.A19D.06A	0.0520994	0	0	0.120299	0	0.0999725	0.00477142	0.0290888	0.0589511	0	0.0156809	0	0.0196443	0.238297	0.072298	0.261749	0.00462968	0	0.0225189	0	0	0	0.02	0.251088	0.988189
TCGA.BF.A1PU.01A	0	0.054698	0	0.0496565	0	0.0609528	0	0.127712	0	0	0.11303	0	0	0.260525	0.0711805	0.177354	0.0209604	0	0.0639309	0	0	0	0.66	0.00864491	1.08724
TCGA.EB.A82B.01A	0	0	0.0995115	0.220267	0	0	0.121008	0.0366322	0.041747	0	0.0547531	0	0.00312564	0.155571	0.0931545	0.143516	0.0145627	0	0	0.012339	0	0.0038115	0.05	0.183149	1.01245
TCGA.XV.A9W5.01A	0.00140674	0	0.00942578	0.260604	0	0	0.133857	0.126493	0	0	0.0378199	0.0497807	0.011279	0.100954	0.102219	0.129407	0.00537858	0	0.0313762	0	0	0	0.2	0.0719795	1.07008
TCGA.XV.AAZW.01A	0.00239825	0	0	0	0	0.0547368	0	0.0146563	0.0467267	0.0157699	0.0441621	0	0	0.331749	0.0916588	0.295781	0	0	0	0.0958484	0	0.00651275	0.29	0.0524104	1.10939
TCGA.ER.A42K.06A	0.039014	0.0201778	0.0270744	0.0388743	0	0.119718	0	0.0483634	0.0455699	0	0	0.0291875	0.0395064	0.161016	0.145768	0.139118	0.0735875	0	0.0730241	0	0	0	0.56	0.0149082	1.07731
TCGA.3N.A9WD.06A	0.0823173	0.0365204	0.0712631	0.212464	0	0	0.00325006	0.135008	0.0756279	0	0	0.0102921	0	0.248185	0.0676707	0.0399528	0.0075689	0	0.00987981	0	0	0	0	0.382777	0.926547
TCGA.DA.A95Z.06A	0.00119407	0	0	0.190836	0	0.0777582	0.0255237	0.0531766	0.0444063	0	0	0.055139	0	0.165272	0.0865255	0.215607	0.0197222	0	0.0648388	0	0	0	0.11	0.0984362	1.05153
TCGA.ER.A19E.06A	0.0119078	0.0131384	0.0010714	0.0951664	0	0.0926945	0.00246478	0.0242762	0.0208024	0	0.00848427	0	0	0.462407	0.0685362	0.189374	0	0	0.00967639	0	0	0	0.08	0.126451	1.08055
TCGA.EB.A5SE.01A	0.0379063	0	0.00537224	0.235959	0	0.0117445	0.0690628	0.0651751	0.0288383	0	0.0482742	0	0.00888939	0.151376	0.0437291	0.225107	0.0154798	0	0.0530856	0	0	0	0.78	.0.00390974034156617	1.0851
TCGA.XV.AB01.06A	0.0956165	0.0183942	0.0495391	0.278515	0	0.00124422	0	0.0259465	0.130586	0	0	0.0623044	0.00479026	0.0466499	0.0619322	0.189461	0.0073464	0	0.0255116	0	0	0.00216283	0.02	0.271641	0.978647
TCGA.XV.AAZY.01A	0.0323592	0	0	0.257739	0	0	0.00148304	0.0519091	0.19064	0	0	0.0360569	0.0375018	0.12407	0.0492577	0.187173	0.00537015	0	0.0264409	0	0	0	0.09	0.116722	1.04746
TCGA.BF.AAP2.01A	0.0433008	0	0	0.186151	0	0.0893118	0	0.0707162	0.119961	0	0	0.0401049	0.0282967	0.04529	0.0760085	0.214549	0.0382078	0	0.0481022	0	0	0	0.08	0.121363	1.03842
TCGA.BF.AAP1.01A	0.00760319	0.0052667	0	0.0384807	0	0.0742514	0.0348214	0.0428766	0.0235144	0	0	0.0573106	0.241032	0	0.0393929	0.26821	0.101648	0	0.0655922	0	0	0	0.55	0.0158527	1.07331
TCGA.FW.A3TV.06A	0.22044	0	0.0489437	0.173588	0	0.0509598	0.0859714	0.0541283	0.0263477	0	0.00622236	0	0	0.0637346	0.0613208	0.165845	0.0349002	0	0.00759794	0	0	0	0.31	0.0495136	1.07175
TCGA.EE.A20I.06A	0.0349801	0	0.00130819	0.176283	0	0	0.07205	0.104888	0.0616748	0	0.0468439	0	0	0.277482	0.0681156	0.134449	0	0	0.0219259	0	0	0	0.18	0.0793239	1.06334
TCGA.XV.AAZV.01A	0	0.0393995	0	0.21166	0	0.0135126	0.168198	0.040817	0.0497754	0	0	0.0542295	0.102634	0.0116317	0.0296068	0.186037	0.0103945	0.00208262	0.0800211	0	0	0	0.05	0.195636	1.00134
TCGA.EB.A97M.01A	0.00150544	0.00414209	0.00203039	0.277333	0	0	0.101665	0.0416036	0.0510939	0	0.0103455	0.0522626	0.014927	0.0278303	0.0537207	0.31161	0.0125255	0	0.0374049	0	0	0	0.3	0.0517242	1.07072
TCGA.XV.A9W2.01A	0.00743616	0	0	0.0720728	0	0	0.0272504	0.139963	0	0	0	0.0592148	0	0.0535272	0.236802	0.138183	0.0974545	0.00287586	0.146668	0	0	0.018552	0.08	0.124207	1.05587
TCGA.EE.A3AF.06A	0	0.0471036	0	0.215796	0	0	0.00582618	0.0570413	0.0387603	0	0	0.0379198	0.00990675	0.205854	0.0799189	0.235899	0.0203539	0	0.0357636	0	0.00985727	0	0.26	0.0575973	1.06935
TCGA.D3.A3ML.06A	0.0909499	0	0.0120051	0.100337	0	0.0983013	0.0490988	0.0708097	0.0317132	0	0.0118092	0	0	0.180731	0.082071	0.241301	0	0	0.0308735	0	0	0	0.74	.0.000406356847236579	1.08536
TCGA.EB.A44Q.06A	0.0508479	0	0.0187504	0.320997	0	0	0.0220426	0.0531171	0.144914	0	0	0.0306286	0.00632371	0.120697	0.099716	0.112535	0	0	0.0194303	0	0	0	0.01	0.309174	0.964472
TCGA.EE.A2GP.06A	0.0163754	0	0	0.0395935	0	0.0944273	0.0183497	0.0423913	0.023123	0	0.00734139	0	0.041982	0.223696	0.0753665	0.33591	0.029427	0	0.0520169	0	0	0	0.21	0.0704206	1.07262
TCGA.ER.A197.06A	0	0	0.0134556	0.40364	0	0	0.0569983	0.0732008	0.0515414	0.031291	0	0	0.0187066	0	0.0852017	0.233463	0.0119879	0	0	0.00660318	0	0.0139108	0	0.371078	0.934957
TCGA.EE.A29D.06A	0.059105	0	0	0.0281206	0	0.0166456	0.00385344	0.0162193	0.0297193	0.0107353	0	0.0312781	0	0.582945	0.0309823	0.160591	0	0	0.029805	0	0	0	0.08	0.12697	1.10823
TCGA.ER.A42H.01A	0	0.036985	0	0.0537219	0	0.10498	0	0.0566641	0.0115733	0	0.0102122	0	0.000399806	0.0100724	0.0359665	0.648456	0.00556556	0	0.0254032	0	0	0	0.38	0.0365461	1.10255
TCGA.DA.A95Y.06A	0.106181	0	0.0307574	0.115995	0	0.00154167	0.00375595	0	0.164931	0	0	0.0240006	0	0.0922641	0.0347365	0.298826	0.102486	0	0.0244611	0	0	6.42067938759545e.05	0.08	0.123503	1.03343
TCGA.YG.AA3P.06A	0.0289769	0	0.00477486	0.140868	0	0.110036	0	0.0876026	0.0407404	0	0	0.0182182	0	0.0779081	0.0907737	0.3618	0.0011157	0	0.037186	0	0	0	0.42	0.0277537	1.08058
TCGA.BF.A9VF.01A	0	0.0664752	0.0208075	0.0128689	0	0	0.0026217	0.0658289	0.00384342	0.0317204	0.113356	0	0	0.272617	0.00343109	0.138827	0.0252784	0	0.238641	0	0.00368341	0	0.07	0.142626	1.034
TCGA.EE.A29R.06A	0.0698204	0	0.00700145	0.129867	0	0.197707	0	0.0164445	0.0040379	0	0	0	0	0.273001	0.077487	0.135776	0.00121357	0	0.0870527	0	0.000591529	0	0.17	0.0812369	1.06018
TCGA.EB.A42Z.01A	0	0.0887776	0	0.134291	0	0	0.0256627	0.0260934	0.0140936	0.0149617	0.0199457	0	0	0.405309	0.058056	0.127239	0.0165976	0	0.0689731	0	0	0	0.1	0.112687	1.06252
TCGA.BF.AAOX.01A	0.00222365	0.0545993	0.0245157	0.191309	0	0	0	0.130469	0.0668398	0	0	0.0209681	0	0.240558	0.0611416	0.12267	0	0.0207304	0	0.0440476	0	0.0199276	0.43	0.0267429	1.08291
TCGA.BF.AAP8.01A	0	0	0.0456976	0.233938	0	0.0122835	0.0043048	0.0656708	0.050213	0	0	0.0670569	0	0.139414	0.04702	0.318185	0.000315685	0	0.0159005	0	0	0	0.11	0.102768	1.05321
TCGA.EE.A182.06A	0.0312837	0	0.0110252	0.217268	0	0	0	0.0307512	0.0734171	0	0	0.0504298	0	0.294402	0	0.2368	0	0	0.0546239	0	0	0	0.02	0.268193	0.984712
TCGA.EB.A5FP.01A	0.0193127	0	0	0	0.030821	0.17223	0	0.0372428	0.0784011	0	0.132325	0	0	0.398491	0.00296278	0.0798614	0.00528797	0	0	0.0354944	0.0075702	0	0.72	0.00475963	1.11754
TCGA.BF.AAP0.06A	0.0785921	0.0145854	0.0633787	0.290819	0	0	0.0207651	0.0949915	0.106432	0	0	0.0745511	0.00258289	0.0715585	0.0713629	0.0592352	0.0112421	0	0.0399031	0	0	0	0.01	0.300516	0.969853
TCGA.BF.A3DJ.01A	0.0490549	0	0.00841702	0.0679248	0	0.0798017	0.0379882	0.0317885	0.0251699	0	0.00680615	0.00496563	0.157006	0.106474	0.0566023	0.285225	0.010371	0	0.0617168	0	0	0.0106885	0.08	0.13152	1.02778
TCGA.GN.A263.01A	0.010066	0	0	0.118113	0	0.0778731	0.0367841	0.0448223	0	0.0780788	0	0	0	0.0486261	0.144353	0.338515	0.0158779	0	0.0512148	0	0	0.0356759	0.43	0.0272861	1.08356
TCGA.D9.A3Z1.06A	0	0.0211686	0.0529836	0.29668	0	0	0.144337	0.0377946	0.0107656	0.0365778	0	0	0	0.119931	0.0539879	0.203395	0.00621445	0	0.0128857	0	0	0.00327921	0.05	0.181284	1.0132
TCGA.ER.A19K.01A	0	0	0	0.17202	0	0.00936985	0.0203513	0.0852749	0.0483798	0	0	0.0351738	0	0.0551507	0.0785517	0.257888	0.145824	0.000479801	0.0430879	0	0	0.0484487	0.39	0.0335859	1.06827
TCGA.FS.A1ZF.06A	0	0.00564973	0	0.152691	0	0	0.0021116	0	0.0358391	0.00666328	0.00372372	0	0	0.418903	0.104872	0.182063	0.0105418	0	0.0756974	0	0.00124459	0	0	0.541025	0.840646
TCGA.EB.A57M.01A	0.0203415	0	0.00909841	0.0905998	0	0.0315715	0	0.0431022	0.116466	0	0	0.0274839	0.0308603	0.000964051	0.0477693	0.256278	0.0945659	0.0249113	0.175668	0	0	0.0303193	0.32	0.049049	1.05178
TCGA.BF.AAOU.01A	0	0.0542472	0.193358	0.101227	0	0	0.0707506	0.099443	0.00396902	0	0.000894525	0.0027303	0	0.16979	0.0278875	0.217738	0	0.0224098	0	0	0	0.0355556	0.01	0.351481	0.942045
TCGA.FR.A69P.06A	0.0741447	0	0	0.112979	0	0.0968826	0.0146459	0.0640179	0	0	0	0.0245661	0.0164556	0.186764	0.0797541	0.172974	0.152246	0	0.00456912	0	0	0	0.16	0.0832226	1.05334
TCGA.GF.A6C9.06A	0.0796631	0.0581644	0.0547469	0.0948468	0	0.0681989	0.0591588	0.0345649	0.0410054	0.00233944	0	0	0	0.279262	0.0716016	0.114847	0.000563246	0	0.0410374	0	0	0	0	0.418933	0.907607
TCGA.Z2.AA3V.06A	0.043648	0	0.00511141	0.20263	0	0	0	0.0341443	0.114006	0	0.0182088	0.0169913	0	0.36847	0.0513684	0.122234	0.000139412	0	0.0230491	0	0	0	0	0.472154	0.881087
TCGA.D3.A5GT.01A	0	0.0506369	0	0.06023	0.0616271	0	0	0.0650616	0.0190039	0	0.124352	0	0.0285278	0.087739	0.0142822	0.292203	0.024849	0	0.163958	0	0.00752901	0	0.38	0.0365533	1.06234
TCGA.BF.A5ES.01A	0.0101435	0	0	0.214844	0	0	0.00384687	0	0.110015	0	0.00396989	0	0	0.15622	0.115797	0.269747	0.0161571	0	0.0833013	0	0	0.0159594	0.25	0.0618368	1.06753
TCGA.D3.A1Q1.06A	0.00254908	0	0	0.070666	0	0.0499811	0	0.0156632	0.0838396	0	0.103085	0	0.0764948	0.222516	0	0.256584	0	0	0.11759	0	0.00103134	0	0.28	0.0544554	1.06932
TCGA.D9.A4Z3.01A	0.0157284	0	0.00079113	0.195615	0	0.115917	0	0.0720492	0.0356582	0.0398608	0	0.0346611	0.00890879	0.0419992	0.0616937	0.352899	0	0	0.024218	0	0	0	0.41	0.0285796	1.08513
TCGA.D3.A1Q3.06A	0.18936	0	0.068646	0.250636	0	0.0102637	0.0495963	0.0383207	0.092537	0.0154285	0	0	0	0.0702995	0.0730162	0.111	0.0202662	0	0.0106299	0	0	0	0.01	0.338495	0.948444
TCGA.EE.A2MH.06A	0.115806	0.0360894	0.0779523	0.174543	0	0	0.100149	0.0577346	0.144853	0	0	0.0242891	0.000239181	0.0590805	0.0535126	0.0670709	0.0468275	0	0.0418533	0	0	0	0	0.370565	0.930294
TCGA.3N.A9WB.06A	0	0.0448694	0.00888481	0.08161	0.0568073	0	0.004725	0.0444916	0.0285255	0	0.129974	0	0	0.238258	0.002986	0.277429	0.0233967	0	0.0564334	0	0.00160917	0	0.66	0.00855316	1.0923
TCGA.D9.A3Z4.01A	0.0410102	0	0.00984332	0.146664	0	0.0407447	0.0422339	0.050447	0.107835	0	0.0328188	0	0.000852658	0.083907	0.0936071	0.27367	0.0311295	0	0.045236	0	0	0	0.06	0.164398	1.01659
TCGA.IH.A3EA.01A	0	0.00646392	0.000702834	0.104636	0	0	0.0102735	0.0112408	0.0742373	0	0	0.0431514	0.0479952	0.239584	0.0150449	0.261223	0.132644	0	0	0.0528035	0	0	0.14	0.0849099	1.06854
TCGA.FW.A3I3.06A	0.0460893	0	0.0124171	0.191006	0	0.0828676	0.00240599	0.0822975	0	0.119674	0	0	0.0100858	0.254384	0.0698263	0.0855787	0	0.0119353	0.0143992	0	0.0170335	0	0.14	0.0860883	1.06557
TCGA.EE.A29X.06A	0.0770176	0	0.0635501	0.188475	0	0	0.0141749	0.0559914	0.0905625	0	0.0250045	0.00987524	0.00483574	0.128891	0.0484303	0.210423	0.0730526	0	0.0097163	0	0	0	0.02	0.260146	0.976992
TCGA.WE.A8K6.06A	0.00203592	0.00273484	0	0	0	0	0	0.0317102	0.0501377	0.0398344	0.0353833	0	0	0.654509	0.0275058	0.14568	0	0	0.00464776	0	0.00582025	0	0.01	0.300815	1.02454
TCGA.QB.AA9O.06A	0.0114288	0	0.00839061	0.321451	0	0	0.0925383	0.0519964	0.0943022	0	0	0.0439577	0	0.223976	0.0739449	0.0713628	0.00665143	0	0	0	0	0	0.1	0.109788	1.06165
TCGA.D9.A1X3.06A	0	0.0138262	0	0	0	0.0393383	0	0.00592641	0.021698	0	0.100724	0	0	0.517034	0.0155082	0.273554	0	0	0	0.0123905	0	0	0.4	0.0305162	1.16142
TCGA.D3.A5GS.06A	0.0084908	0	0	0.285296	0	0.0734518	0.0127883	0.0896316	0.0492526	0	0	0	0.0055398	0.123986	0.137538	0.165493	0.0200242	0	0.0285066	0	0	0	0.07	0.146033	1.04141
TCGA.D9.A4Z6.06A	0.0500338	0	0.00289408	0.0986771	0	0	0.0431722	0.0612395	0.00126237	0	0.0195828	0.0141284	0	0.650741	0.0316972	0.0229332	0	0	0.00363781	0	0	0	0.12	0.0923518	1.13111
TCGA.EE.A29N.06A	0.01711	0.100433	0.024945	0.127557	0	0	0.0842398	0.0195849	0.128791	0	0	0.0153946	0.000104771	0.251926	0.0637953	0.11768	0.00842378	0	0.0400149	0	0	0	0.04	0.198173	1.00469
TCGA.EB.A431.01A	0.132094	0	0	0.0835672	0	0	0.0806168	0.0397877	0.0514929	0	0.038737	0	0.00100194	0.182785	0.0875892	0.212945	0	0.0393572	0	0	0	0.0500258	0.43	0.0260712	1.07668
TCGA.FR.A7U9.06A	0.0225816	0	0.00171961	0.0961701	0	0.124103	0.00487974	0.0250535	0.061809	0	0	0.0229065	0	0.229033	0.119777	0.275695	0.00343879	0	0.0128328	0	0	0	0.01	0.296376	0.970856
TCGA.FR.A728.01A	0	0	0	0.343817	0	0.0134775	0.0615915	0.0789862	0.061885	0	0	0.0771174	0.00645021	0.0686314	0.0540541	0.148699	0.00594261	0.026696	0.0252966	0	0	0.0273548	0.12	0.0955477	1.0676
TCGA.FW.A5DY.06A	0.30794	0.0504345	0.109812	0.168632	0.0554762	0.00345641	0.0362335	0	0.0659281	0	0	0	0	0.093867	0.0384561	0.0697645	0	0	0	0	0	0	0	0.613932	0.790239
TCGA.EB.A551.01A	0	0.0260278	0.033472	0.346656	0	0.0472185	0.100629	0.0957274	0.0151453	0	0.0474319	0.00186418	0.0163253	0.0469436	0.0991083	0.074015	0.0166968	0	0.0327389	0	0	0	0.05	0.172151	1.03156
TCGA.GF.A4EO.06A	0	0.0243227	0.0622187	0.27503	0	0	0.0892133	0.0261433	0.0843384	0.00663291	0	0	0	0.249344	0.0732565	0.1095	0	0	0	0	0	0	0.06	0.158567	1.02946
TCGA.EE.A2M8.06A	0.0136	0.00416472	0.00513105	0.488375	0	0	0.0262102	0.0959767	0.087279	0	0	0.0447368	0.0190002	0.0200519	0.0745505	0.0831457	0.0227888	0	0.0149897	0	0	0	0.01	0.297527	0.988123
TCGA.BF.A3DM.01A	0	0.0953273	0.00044637	0.00570501	0	0	0.000147019	0.027657	0.00811077	0.00916149	0.00427411	0	0.0642539	0.174412	0.10118	0.220856	0	0	0.288468	0	0	0	0.18	0.0791329	1.06649
TCGA.EB.A6R0.01A	0.00220904	0	0	0.460131	0	0	0.145343	0.0357449	0.0419955	0	0	0.0157261	0.0249678	0	0.173219	0.0842327	0.000215307	0	0.0162149	0	0	0	0.07	0.146179	1.06837
TCGA.ER.A2NE.06A	0.0107139	0.0661113	0	0.0615519	0	0.0507302	0	0.145129	0	0	0.10348	0	0.127274	0.325584	0.0221498	0	0	0	0.0208545	0	0.0054081	0.0610133	0.35	0.0406989	1.08061
TCGA.WE.A8K4.01A	0	0.0450849	0	0.548455	0	0	0.00916348	0.0912146	0.0925618	0	0	0.0726582	0.0193697	0.0356013	0.0562695	0.0215733	0.00804856	0	0	0	0	0	0.07	0.149729	1.09168
TCGA.EB.A5KH.06A	0.176573	0.0511356	0.0322695	0.069016	0	0.112648	0	0.0391428	0.132873	0	0.0139574	0.0210513	0.01176	0.0659399	0.0535751	0.202049	0	0	0.0180098	0	0	0	0.1	0.111197	1.04716
TCGA.DA.A1I0.06A	0.0821644	0.0620313	0.0195068	0.182082	0.00138302	0	0	0.021702	0.192362	0	0.00319578	0.0173999	0.013024	0.143399	0.0250643	0.174446	0.0325625	0	0.028767	0	0	0.000910742	0.02	0.252881	0.982266
TCGA.EB.A4OZ.01A	0.02547	0	0.00134473	0.285765	0	0	0.0625775	0.0427598	0.0901916	0	0	0.0922502	0	0.133667	0.0766677	0.0848692	0.0199606	0	0.0752684	0	0	0.00920748	0.01	0.332133	0.951234
TCGA.EB.A24C.01A	0	0.00944473	0.00818292	0.060684	0	0.129335	0	0.0160913	0.0458969	0	0	0.0285212	0.0405019	0.115321	0.0498091	0.160479	0.00433913	0	0.312066	0	0	0.0193269	0.85	.0.011477046371638	1.0905
TCGA.FS.A1Z3.06A	0.00300654	0.0147822	0	0.0450393	0	0.227701	0.0842392	0.00178864	0.0542213	0	0.0119112	0	0	0.151256	0.109133	0.235603	0.0102389	0	0.0510801	0	0	0	0.76	.0.00136234558181318	1.08735
TCGA.EB.A4IQ.01A	0.0352963	0	0	0.041961	0	0	0	0.0711876	0.0261081	0	0.0500484	0	0	0.614307	0	0.108589	0.00439206	0.00538983	0.0258819	0.00606134	0	0.0107769	0.07	0.144254	1.10155
TCGA.FW.A5DX.01A	0.0846999	0	0.0451905	0.0976888	0	0.0824563	0.0289895	0.0557535	0	0	0.0217664	0.0368967	0.00690409	0.212984	0.108634	0.155561	0.0127056	0	0.0497692	0	0	0	0.2	0.0737826	1.05701
TCGA.EB.A24D.01A	0.0762081	0	0.13757	0.197429	0	0.154656	0.0293484	0.0774191	0.0491194	0.0168855	0	0	0.0242849	0.0360424	0.0778658	0.095663	0.0149416	0	0.0125675	0	0	0	0.02	0.280249	0.977893
TCGA.GN.A8LL.06A	0.0682747	0	0.0646875	0.27165	0	0.0127938	0	0.0822032	0.0620811	0	0	0.0379101	0.00467147	0.248654	0.0190647	0.123047	0	0	0.00496344	0	0	0	0.08	0.124854	1.04859
TCGA.EB.A3XC.01A	0.00603877	0	0	0.167654	0	0	0.049138	0.0988054	0.0228714	0	0.0104117	0.0137747	0.035018	0.0807429	0.157122	0.245967	0.0311511	0	0.0618556	0	0	0.0194507	0.74	0.000706379	1.09043
TCGA.WE.AAA3.06A	0.0095426	0	0.000946168	0.350136	0	0	0.0513526	0.0322623	0.0465496	0	0.000913294	0.0167141	0.00720835	0.119408	0.0950969	0.23149	0.0247064	0	0.0136738	0	0	0	0.12	0.0900671	1.06175
TCGA.EE.A2M5.06A	0.00395711	0	0.00150056	0.382398	0	0	0.130048	0.0301644	0.0132019	0	0.0221426	0	0.00699224	0.13785	0.075044	0.094795	0	0	0	0.0263395	0	0.0755676	0	0.361134	0.937813
TCGA.GN.A4U9.06A	0.0229719	0	0.00415187	0.042096	0	0.162522	0.0577863	0.0618317	0.0245222	0	0	0.00947183	0.0347338	0.279657	0.0463777	0.192563	0.0326935	0	0.02862	0	0	0	0.06	0.15815	1.02823
TCGA.D9.A3Z3.06A	0.190894	0	0.0461202	0.114645	0	0.0476348	0.0103229	0.0523564	0.0680998	0.0190329	0	0.0253432	0	0.115284	0.0836883	0.170657	0.000731813	0	0.0551898	0	0	0	0.01	0.334591	0.946366
TCGA.FR.A3R1.01A	0.0228362	0	0.0558814	0.354854	0	0	0.089226	0.0814169	0.0377646	0	0	0.0417918	0.00353141	0	0.058715	0.21261	0.0165775	0	0.0247959	0	0	0	0.07	0.141471	1.03909
TCGA.D3.A51N.06A	0	0.0749312	0.00725928	0.0549306	0	0.00492437	0.00675565	0.0614871	0.063421	0	0	0.0377758	0	0.431921	0.146388	0.102691	0.00212044	0	0.0053949	0	0	0	0.04	0.198244	1.03683
TCGA.D9.A6EG.06A	0	0.00709838	0	0	0.0206556	0.0236375	0.0102906	0.0238849	0.0218105	0	0.0590073	0	0	0.582122	0	0.222213	0	0	0.0127097	0	0.0165704	0	0.22	0.0671192	1.15347
TCGA.BF.A5EO.01A	0.0101285	0.0006331	0	0.274308	0	0	0.0096121	0.0719667	0.1202	0	0.0560649	0	0	0.197841	0.0426351	0.109986	0.00841508	0	0	0.092003	0	0.00620714	0.23	0.0649514	1.07549
TCGA.ER.A2ND.06A	0.0618749	0	0.00348015	0.212417	0	0	0.0521063	0.104185	0.0140087	0	0	0	0	0.0612545	0.193735	0.261409	0	0	0	0	0	0.035529	0.27	0.0561746	1.08331
TCGA.BF.A3DN.01A	0.0228616	0	0	0.080717	0	0.0631103	0.0219503	0.038352	0.042896	0	0.0223278	0	0.0186959	0.0641515	0.110409	0.253353	0.0702381	0.00010359	0.190834	0	0	0	0.75	.0.000930652921188833	1.07778
TCGA.D3.A8GD.06A	0.165696	0	0.0535475	0.225949	0	0.0069724	0.0802539	0.0402124	0.104935	0.0409999	0.00378462	0	0	0.128445	0.0676076	0.0664706	0.00455019	0	0.0105766	0	0	0	0.01	0.331752	0.950614
TCGA.EB.A42Y.01A	0.0165628	0	0.00201779	0.168078	0	0	0.105639	0.05107	0	0	0	0.00594115	0.0171539	0.0997528	0.0453815	0.451173	0.00453954	0	0.0326905	0	0	0	0.11	0.108008	1.04962
TCGA.D3.A2J9.06A	0.0374888	0	0.0400342	0.441644	0	0	0.0196577	0.0649003	0.0579391	0.0340719	0	0.0038585	0	0.156666	0.0735872	0.0684016	0.00175037	0	0	0	0	0	0.02	0.257985	0.998464
TCGA.FS.A1ZK.06A	0.0297524	0.0102414	0	0.00313645	0	0.0319187	0.0325303	0.00690075	0.0658126	0	0.0275743	0	0	0.631693	0.0470254	0.112126	0	0	0.00128848	0	0	0	0.12	0.08991	1.13954
TCGA.FS.A1ZN.01A	0.015087	0	7.76644624548572e.05	0	0.0444313	0	0.000975248	0	0.0277703	0.000412026	0.114273	0	0	0.586187	0	0.126088	0	0	0	0.0787063	0	0.00599174	0.26	0.0576716	1.15256
TCGA.WE.A8JZ.06A	0.0975253	0	0	0.134227	0	0	0	0.0585135	0.0440237	0	0	0.000857958	0	0.496764	0.0748415	0.0643772	0	0	0.0288693	0	0	0	0.04	0.205	1.03441
TCGA.EB.A44P.01A	0.0598001	0	0.0130314	0.217244	0	0	0.0548889	0.118753	0.0699089	0	0.0698461	0	0.00474576	0.102381	0.120527	0.131677	0.00527201	0	0	0.0319249	0	0	0.53	0.0171286	1.08927
TCGA.D3.A3CF.06A	0.138371	0.0329991	0.0787525	0.0983776	0	0.0756979	0.0316281	0.0808815	0.0933149	0.000407383	0	0.0510764	0	0.106103	0.0410497	0.128828	0.00318538	0	0.0350744	0	0	0.00425323	0.01	0.326819	0.950842
TCGA.WE.AAA4.06A	0.00421799	0	0	0.383222	0	0	0.047172	0.0327333	0.0758849	0	0.12872	0	0.0670547	0.0696965	0.0588467	0.125573	0.00687913	0	0	0	0	0	0	0.391863	0.926405
TCGA.D9.A6EA.06A	0.0310503	0	0.00706834	0.0716131	0	0.0694071	0.0307269	0.0273905	0.0962526	0	0	0.0466157	0.00345971	0.156428	0.0667505	0.349882	0.013877	0	0.0294775	0	0	0	0.73	0.0018793	1.09173
TCGA.BF.A3DL.01A	0	0	0	0.164008	0	0.0368019	0	0.0494778	0.0551847	0	0.0830659	0	0.0327679	0.15899	0.0665874	0.339831	0.00810057	0	0.00518538	0	0	0	0.34	0.0435125	1.08137
TCGA.GN.A8LN.01A	0.0256728	0.0248362	0	0.0463566	0	0.143768	0	0.058906	0.00321303	0	0	0.00544452	0.0271557	0.258649	0.159129	0.236624	0	0	0.0102441	0	0	0	0.2	0.0736943	1.08113
TCGA.EB.A4IS.01A	0.0855279	0.0673819	0.0948359	0.222622	0	0.0331632	0.00797098	0.0636633	0.124428	0	0	0.0380919	0	0.100005	0.0546063	0.0793597	0	0	0.0283433	0	0	0	0	0.363404	0.936797
TCGA.EB.A4XL.01A	0.00562346	0	0.00981353	0.227308	0	0	0.065413	0.074164	0.0687263	0	0	0.013114	0.00106297	0.100799	0.112426	0.133648	0.089509	0	0.0919141	0	0	0.00647809	0.07	0.148411	1.02257
TCGA.EB.A5UM.01A	0.0528174	0.0127159	0	0.321844	0	0	0	0.0983426	0.129366	0	0	0.0970875	0	0.0593475	0.0805772	0.0604118	0.0140585	0	0.071031	0	0	0.00239994	0.07	0.153342	1.04831
TCGA.EE.A29V.06A	0.055061	0	0.016848	0.0614307	0	0.0200171	0.052555	0.0502328	0.0167067	0	0.00251455	0.00583623	0.0731055	0.181291	0.017362	0.191546	0	0.014022	0.100878	0	0	0.140593	0.22	0.0677306	1.0601
TCGA.EB.A3XB.01A	0	0.0217318	0.00991663	0.184431	0	0	0.0689427	0.0787867	0.0579718	0	0.0488565	0	0.0307334	0.0916973	0.0461545	0.3044	0.0413994	0	0	0.0114176	0	0.00355983	0.25	0.0624269	1.05904
TCGA.ER.A19F.06A	0	0.00297763	0	0.154418	0	0.0745472	0.0251887	0.0709733	0.042767	0	0.00156788	0	0.00832712	0.316153	0.0892216	0.198281	0	0	0.0155768	0	0	0	0.22	0.066312	1.08206
TCGA.D3.A8GE.06A	0.0718491	0	0.0163553	0.249209	0	0.191193	0.00405374	0.0402848	0.0627887	0.0137843	0	0.00901407	0.00355756	0.0270363	0.129037	0.145059	0.0106965	0	0.026082	0	0	0	0.04	0.202929	1.01785
TCGA.DA.A960.01A	0.000613504	0.00236897	0.000456843	0	0.0763559	0	0	0.0824322	0.00394711	0.0185994	0.0554706	0	0	0.260638	0.0377497	0.171602	0.0422996	0	0.23617	0	0.011297	0	0.35	0.0411036	1.07699
TCGA.FS.A1ZU.06A	0.0576349	0	0.000492068	0.0148122	0	0.00356682	0	0.0342889	0.00859597	0	0	0.0299422	0.0264848	0.389969	0.0604489	0.354243	0	0	0	0.0177476	0	0.00177316	0.02	0.236799	1.0286
TCGA.FS.A4FB.06A	0.0268224	0	0.00569579	0.0164333	0	0.0275308	0	0.0608548	0.0403611	0	0.0280019	0	0.00556999	0.443927	0.0555922	0.246647	0	0	0.0425635	0	0	0	0.12	0.0930306	1.0966
TCGA.EE.A183.06A	0.0858781	0.0642283	0.0703107	0.224693	0.0161976	0	0	0.0259609	0.0968791	0	0	0.0465534	0.0208403	0.142193	0.0347475	0.120909	0.0232287	0	0.02738	0	0	0	0.01	0.332789	0.948006
TCGA.D3.A51T.06A	0.121731	0	0.0878238	0.122779	0	0.0485473	0.0500082	0.0789039	0.0559255	0	0.0288666	0	0.0118213	0.200935	0.0681468	0.0823115	0.0216744	0	0.0205253	0	0	0	0.08	0.12332	1.03712
TCGA.GN.A26C.01A	0.00650273	0.00717899	0.0391937	0.328156	0	0	0.0758446	0.0409371	0.0535319	0	0.00922012	0	0	0.146701	0.138355	0.146556	0.00493766	0	0	0.00288541	0	0	0.06	0.162969	1.03229
TCGA.FS.A1ZZ.06A	0.0482977	0	0.0908653	0.111313	0	0.230224	0	0.0542308	0	0	0.051759	0	0	0	0.106108	0.288845	0	0	0	0	0	0.018356	0.39	0.0341407	1.07822
TCGA.FS.A1ZY.06A	0.00450837	0	0	0	0	0.127489	0.00121449	0.0936251	0.043015	0	0.128561	0	0.000945176	0.231963	0	0.11908	0	0	0.240867	0	0.00637	0.00236213	0.32	0.0471807	1.07243
TCGA.EE.A17Y.06A	0	0.00921316	0.00131483	0	0	0	0	0.0548561	0.0265864	0.0113836	0.0578803	0	0	0.74238	0	0	0	0	0	0.0840068	0.0123791	0	0	0.67106	0.743386
TCGA.BF.A1Q0.01A	0.0503781	0	0	0.192152	0	0.0460148	0	0.0521158	0.0686274	0	0	0.0743914	0.0225471	0.100182	0.195197	0.0972696	0.0339956	0	0.0671288	0	0	0	0.04	0.213214	1.01218
TCGA.EE.A3JD.06A	0.219098	0.00846667	0.0466246	0.19595	0	0.0230081	0.0690927	0.12877	0.0384384	0.0102231	0	0	0.019266	0.0320306	0.113687	0.0711828	0.00436027	0	0.0196374	0	0	0.000164514	0	0.443444	0.896368
TCGA.Z2.A8RT.06A	0.0220851	0.030734	0.0475162	0.17554	0	0.0781932	0.000588182	0.0583779	0.110379	0	0.00275423	0.0157948	0.0154406	0.111779	0.102466	0.175152	0.0289312	0	0.0242676	0	0	0	0.04	0.210016	1.00054
TCGA.D3.A2JE.06A	0.189368	0	0.0659718	0.0421712	0	0.0528959	0.00849176	0.14479	0.0442849	0	0	0.0303046	0	0.255684	0.0779579	0.0596291	0.0102261	0	0.0182245	0	0	0	0.02	0.250996	0.989664
TCGA.FS.A1ZA.06A	0.0824651	0	0.01814	0.12412	0	0.03996	0.0533073	0.0909889	0.0248383	0	0.0212222	0.0108962	0	0.26691	0.1346	0.100439	0.00117345	0	0.0308455	0	0	9.35992921000083e.05	0.05	0.175654	1.02181
TCGA.FR.A7U8.06A	0.000761232	0	0	0	0	0.0950781	0	0.027876	0.0232403	0.0191441	0.0730625	0	0	0.662411	0.00539601	0.0750389	0.00336858	0	0.0146238	0	0	0	0	0.360126	0.979344
TCGA.BF.A1PZ.01A	0	0.0392354	0	0.309264	0	0	0.124175	0	0.0653577	0	0	0.036391	0	0.0983808	0.137403	0.147267	0.013682	0	0.0288452	0	0	0	0.61	0.0123381	1.09562
TCGA.D3.A1Q8.06A	0.148462	0	0.0711497	0.0413077	0	0.0679107	0.00812255	0.0246144	0.0270655	0	0	0.0268521	0.129799	0	0.0223676	0.316339	0.0247037	0	0.091305	0	0	0	0.01	0.348582	0.938566
TCGA.FS.A1Z4.06A	0.123025	0.107882	0.0664079	0.0631306	0	0.0158839	0.0720909	0.104828	0.093843	0.0113559	0.00535577	0	0	0.144044	0.0999559	0.0729293	0	0	0.0192678	0	0	0	0	0.436727	0.898939
TCGA.ER.A2NB.01A	0.0460189	0	0.0255169	0.384362	0	0	0.0335863	0.102807	0.0468167	0	0.0579787	0.00553844	0.0136862	0.0902413	0.0128526	0.105039	0.0585872	0.00980392	0.000500973	0.00378376	0	0.00287976	0.02	0.271252	0.984725
TCGA.FS.A4F5.06A	0	0.0261742	0	0.016434	0	0.0535163	0.0218646	0.0763205	0	0	0	0.0308273	0	0.553565	0.105392	0.100099	0.0011381	0	0.0146684	0	0	0	0.08	0.119838	1.10177
TCGA.EE.A3AD.06A	0.00744932	0.00821285	0	0.100272	0	0.079649	0.0112314	0.0686271	0.0270662	0	0.0903031	0	0.0278878	0.288933	0.0507517	0.234172	0	0	0	0.00544394	0	0	0.48	0.0190719	1.09775
TCGA.EE.A2M7.06A	0.13272	0.17368	0.0474559	0.161994	0.0225459	0.000380587	0	0.0169065	0.15972	0	0	0.0429448	0.0136721	0.113471	0.0248561	0.0647665	0	0	0.0248876	0	0	0	0	0.374398	0.934058
TCGA.ER.A2NF.01A	0.0133587	0.0115311	0.260585	0.233916	0	0	0	0.0501758	0.139443	0	0	0.0303618	0	0.0848112	0.0565923	0.0824128	0.00568245	0	0.0311294	0	0	0	0	0.456018	0.891952
TCGA.ER.A2NF.06A	0.00324725	0.0139136	0.413869	0.248031	0	0.0489327	0.012455	0.0208901	0.0421177	0.00202804	0	0.01329	0.0318515	0.0498669	0.0328344	0.0597254	0.00119428	0	0.00575293	0	0	0	0	0.545452	0.847047
TCGA.D3.A8GQ.06A	0.089893	0	0.0291363	0.100569	0	0	0.0450293	0.0421595	0.0207554	0.0135509	0	0.00395361	0	0.480865	0.0179603	0.156128	0	0	0	0	0	0	0.02	0.258947	1.00736
TCGA.EB.A5UL.06A	0.0486455	0.0379388	0.0654306	0.286597	0	0	0.118336	0.117242	0.0680267	0	0.0378622	0	0.00536268	0.0832822	0.0794147	0.0455993	0	0	0.00626264	0	0	0	0.02	0.243477	0.995861
TCGA.EE.A17X.06A	0.0587879	0	0	0.144454	0	0	0.0274949	0.0402403	0.0502383	0	0.0617855	0	0.00794366	0.359058	0.023475	0.203036	0	0	0.0234859	0	0	0	0.24	0.0635023	1.08352
TCGA.EB.A51B.01A	0	0.0173319	0	0.0830998	0.0133669	0.00300405	0.00321905	0.0125901	0	0.0134626	0	0.109369	0.00485224	0.0617177	0.13564	0.233356	0.0220678	0	0.286922	0	0	0	0.14	0.0862506	1.0663
TCGA.D3.A8GB.06A	0.0621717	0.00459867	0.0755439	0.247774	0	0	0.00750789	0.124812	0.151193	0	0	0.0729609	0	0.0585119	0.104471	0.0582029	0.00160875	0	0.0306433	0	0	0	0.02	0.287854	0.978937
TCGA.ER.A193.06A	0.0286641	0	0.0061854	0.162221	0	0.00911737	0.0771031	0.0307836	0.0369967	0.00709885	0	0.013896	0	0.392393	0.132491	0.0818794	0	0	0.0211701	0	0	0	0	0.550447	0.835401
TCGA.D3.A1Q9.06A	0.0110176	0	0.0326341	0.276747	0	0.0413454	0.0839655	0.0205655	0.0382798	0	0.0332911	0	0	0.271459	0.0614118	0.124386	0	0	0	0.00489706	0	0	0.1	0.110338	1.05437
TCGA.EB.A4OY.01A	0.0187106	0	0	0.399249	0	0	0.0387107	0.0514716	0.0703928	0	0	0.0174397	0.00254465	0.205992	0.0330501	0.157842	0	0	0.00459676	0	0	0	0.07	0.146533	1.04721
TCGA.GN.A26A.06A	0	0.00185511	0.00104796	0.0921004	0	0.057876	0.0540827	0	0	0	0.051098	0	0	0.584893	0.0622964	0.0792227	0	0	0	0.0142068	0	0.0013212	0	0.561444	0.828994
TCGA.FS.A1ZH.06A	0.0861914	0	0.15111	0.204174	0	0.0204998	0.124586	0.00155634	0.0206013	0	0.00256127	0.00401546	0.00833806	0.10597	0.0733804	0.172323	0	0	0.0202212	0	0	0.00447222	0	0.424599	0.90471
TCGA.D3.A51K.06A	0	0.0562161	0.162568	0.271938	0	0	0.0224725	0.0974176	0.073309	0	0	0.0921381	0.0210694	0.0435186	0.0052525	0.0948714	0.00282425	0.012645	0.0437598	0	0	0	0.01	0.351486	0.945933
TCGA.ER.A3PL.06A	0.0233308	0	0.0020619	0.0647985	0	0.0316485	0.016217	0.06298	0.0199818	0	0.0370406	0	0	0.493326	0.101229	0.147348	0	0	0	3.88793884545664e.05	0	0	0.07	0.148521	1.07445
TCGA.EE.A181.06A	0.0111979	0.0298529	0.0435826	0.29875	0	0.00137193	0.0397631	0.0407994	0.0612724	0	0	0.0363318	0.0146927	0.257109	0.0928921	0.0646713	0.00261852	0	0.00509416	0	0	0	0.08	0.128748	1.04733
TCGA.DA.A3F2.06A	0	0.0387047	0.016924	0.351154	0	0	0.0041493	0.0362494	0.0917928	0	0.06112	0.00289941	0	0.182356	0.0140705	0.188969	0.0116115	0	0	0	0	0	0.04	0.199949	1.01826
TCGA.FS.A4F9.06A	0.0351142	0	0.0621348	0.0613201	0	0.0156892	0	0.0850878	0.00436901	0	0	0.0356598	0	0.180644	0.0817937	0.341653	0.00465916	0	0.0918755	0	0	0	0.36	0.0394127	1.07635
TCGA.EB.A1NK.01A	0.0135163	0	0	0.159245	0	0.0449668	0.00651119	0.0763321	0.0384327	0	0.0495273	0	0.00924438	0.0682024	0.0629265	0.331739	0.0772695	0	0.0548084	0	0	0.00727831	0.68	0.0065061	1.08028
TCGA.EE.A3J8.06A	0.0960873	0	0	0	0.0480369	0.310143	0	0.00249299	0	0	0.0999539	0.0175825	0.0377658	0.120331	0.000555452	0.052981	0.00176225	0	0.21113	0	0.00117765	0	0.83	.0.00858100812730879	1.08971
TCGA.FR.A8YC.06A	0	0	0.0218643	0.50063	0	0	0.00231188	0.0552694	0.0688712	0	0	0.0450503	0.0268916	0.0282063	0.0560913	0.193044	0	0	0	0	0	0.00177008	0.11	0.100584	1.0836
TCGA.GF.A769.01A	0.00790558	0	0	0	0	0.171869	0	0.000261961	0.0615922	0	0.0360135	0.0421635	0.0412486	0.351994	0.0287793	0.0482011	0.00081228	0	0.209159	0	0	0	0.06	0.160112	1.03155
TCGA.ER.A195.06A	0.01745	0	0.000437563	0.203978	0	0	0.0468873	0.0338489	0.0669683	0	0	0.0159323	0	0.235125	0.11075	0.201781	0.0242969	0	0.0410193	0	0.00152522	0	0.04	0.205667	1.00875
TCGA.WE.A8ZX.06A	0	0.00391763	0.0240455	0.342939	0	0	0.182431	0.0540094	0.0228265	0	0.0799757	0	0.0386689	0.0312788	0.0949967	0.0785961	0.0273708	0	0.0189446	0	0	0	0.19	0.0757588	1.07351
TCGA.DA.A1I4.06A	0	0.0111296	0	0.0267843	0	0.0474936	0.00879717	0	0.00451522	0	0	0.00782998	0.10455	0.524767	0.0165857	0.195222	0.00935965	0	0.0384312	0	0	0.00453429	0.03	0.219407	1.05113
TCGA.DA.A1HW.06A	0.0303178	0	0.021054	0.412043	0	0	0.106985	0.0622231	0.0801586	0	0	0	0.0134725	0.0832446	0.128805	0.0458623	0.0158334	0	0	0	0	0	0.03	0.227163	1.01323
TCGA.FR.A8YD.06A	0.0571747	0	0.0166447	0.0848842	0	0	0	0.0379182	0.0704551	0	0	0.0333855	0	0.545979	0.030306	0.0830938	0.000943226	0	0.0392159	0	0	0	0.02	0.240181	1.02412
TCGA.EB.A6L9.06A	0.198526	0	0.100447	0.188063	0	0	0.0275872	0.023929	0.150759	0	0	0.0342084	0	0.0928151	0.0578631	0.0801451	0	0	0.045657	0	0	0	0	0.492396	0.869788
TCGA.EE.A3J5.06A	0.00365654	0.0070598	0.0455807	0.295844	0	0	0.0302094	0.0549039	0.0925202	0	0	0.0282298	0.0284473	0.109995	0.127612	0.117218	0.0199713	0	0.0387527	0	0	0	0.07	0.151511	1.03168
TCGA.FW.A3R5.06A	0.090795	0	0.048196	0.113873	0	0.0898554	0.0713582	0.0561007	0.00247551	0	0	0.0159162	0	0.170375	0.101128	0.151984	0.0478162	0	0.0401267	0	0	0	0.07	0.145816	1.02288
TCGA.DA.A95W.06A	0.0119403	0	0.000869175	0.264142	0	0.00322105	0.00976535	0.0404011	0.043726	0.00477375	0	0.0796035	0	0.0828161	0.123994	0.235198	0.00781735	0	0.0917322	0	0	0	0.25	0.0631127	1.07172
TCGA.YG.AA3O.06A	0.0165303	0	0	0.242962	0	0.058644	0.0302923	0.0788519	0.0644583	0	0	0.0200453	0.00648066	0.158385	0.0764938	0.199437	0.0126839	0	0.0347359	0	0	0	0.35	0.0416718	1.077
TCGA.GN.A4U5.01A	0.00485023	0	0.0132963	0.408326	0	0	0.117185	0.0920914	0.0463758	0.0119158	0	0.00108368	0.00506761	0.0460512	0.106889	0.0830098	0.0245909	0	0.0363837	0	0	0.00288347	0.05	0.181826	1.0316
TCGA.EB.A3XD.01A	0.0581172	0	0	0.200839	0	0.00123069	0.0121482	0.0439057	0.0734429	0	0.00198319	0.00943645	0	0.263584	0.0604772	0.145731	0.0797109	0	0.0493929	0	0	0	0.04	0.197964	1.00853
TCGA.FR.A7UA.06A	0.0182452	0	0.0182679	0.42818	0	0	0.0545859	0.0825506	0.0795441	0	0	0	0	0.167775	0.0556259	0.0846487	0	0	0	0.0105771	0	0	0.05	0.187077	1.03138
TCGA.EE.A2A5.06A	0.0604566	0	0.000275564	0.0463756	0	0.128421	0	0.0166142	0.0223538	0	0	0.0290539	0.0120172	0.244718	0.0643078	0.281936	0.01251	0	0.0809598	0	0	0	0.11	0.102846	1.05289
TCGA.GN.A4U4.06A	0.128309	0.0690413	0	0.0668071	0	0.184297	0	0	0.000980708	0	0	0	0.0242669	0.136415	0.139117	0.102487	0.0192309	0	0.118096	0	0.0109524	0	0.14	0.0866527	1.05211
TCGA.D3.A3MU.06A	0.0313853	0	0.061448	0.085106	0	0.0463566	0.0148844	0.0255806	0.0642056	0	0	0.0228265	0.00295016	0.446355	0.070144	0.0868879	0	0	0.0418699	0	0	0	0	0.537802	0.843263
TCGA.WE.AAA0.06A	0.250818	0	0.0444098	0.0907683	0	0.029988	0.0408169	0.0478099	0.0986657	0	0	0.00428397	0	0.19599	0.0729993	0.0734895	0.0228275	0.00566787	0.0214652	0	0	0	0.08	0.133733	1.04226
TCGA.DA.A1IB.06A	0.116439	0.0507891	0.0669904	0.170358	0	0.0357291	0.0460918	0.0584205	0.0882629	0	0	0.00275122	0	0.2319	0.0397208	0.0505524	0.0211481	0	0.020846	0	0	0	0	0.356333	0.937959
TCGA.ER.A2NH.06A	0.031545	0	0.0207885	0.423732	0	0	0.136421	0.0403896	0.0779378	0	0	0.015898	0.0334281	0.0334374	0.0812682	0.0832422	0.00504807	0	0.016864	0	0	0	0.04	0.204685	1.02071
TCGA.EE.A3AG.06A	0.0412369	0	0.00194001	0.0665253	0	0.0227564	0.00309949	0	0.0182101	0	0.00854485	0	0	0.783359	0.0167508	0.0375777	0	0	0	0	0	0	0	0.451363	0.938337
TCGA.D3.A2JH.06A	0.0292157	0	0.00685251	0.596847	0	0	0.119279	0.0499176	0.015248	0	0	0.0320182	0.0152663	0.0048573	0.0434614	0.0741592	0.0117402	0	0	0	0.00113768	0	0	0.45374	0.900495
TCGA.W3.AA1V.06B	0.0162135	0	0.00461927	0.101543	0	0.281752	0	0	0.000689568	0.0124583	0	0.0299627	0.00607734	0.155581	0.0564705	0.334632	0	0	0	0	0	0	0.02	0.244809	0.993683
TCGA.EE.A2GR.06A	0.0396354	0	0	0	0.205922	0	0	0.071592	0.0619782	0	0.180446	0	0.0444819	0.271408	0.0586383	0.0376265	0.00558073	0	0.0199738	0	0.00271637	0	0.73	0.003054	1.09674
TCGA.EE.A2MQ.06A	0.127853	0	0.00139228	0.132096	0	0.0714696	0.0585377	0.0604402	0.024195	0	0.011529	0	0	0.252644	0.0706165	0.152132	0.00990506	0	0.0271904	0	0	0	0.06	0.164565	1.02194
TCGA.DA.A3F8.06A	0.0284508	0	0.01399	0.528308	0	0	0.138935	0.0305847	0.0531189	0	0.0101369	0.00729401	0.0228418	0.0014508	0.0894026	0.0669601	0.0056366	0	0.00288984	0	0	0	0.02	0.283221	0.996056
TCGA.D3.A2J6.06A	0	0.00749014	0.00231564	0.45699	0	0	0.132106	0.0717864	0.000366815	0	0	0.0328186	0	0.17873	0.070222	0.0462161	0	0	0	0.000958675	0	0	0.17	0.0827745	1.0886
TCGA.ER.A2NC.06A	0.0325799	0	0	0.0736741	0	0.122935	0	0.0179658	0.0154512	0	0	0.0102478	0.199602	0.00443253	0.0304422	0.450229	0.00259621	0	0.0398454	0	0	0	0.03	0.230523	0.99699
TCGA.ER.A19N.06A	0.0172977	0	0.061651	0.226809	0	0.0359891	0.0456063	0.0148137	0.0494901	0	0	0	0.0208017	0.254553	0.0450681	0.196033	0.0221207	0	0.00976642	0	0	0	0.03	0.228491	0.996617
TCGA.ER.A194.01A	0.00226102	0	0	0.364495	0	0	0.0517082	0.054077	0.0836332	0	0	0.00159742	0.0763689	0.0860168	0.0916239	0.154838	0.0135186	0	0.019862	0	0	0	0.07	0.149874	1.03513
TCGA.EE.A2GT.06A	0.196421	0	0.065169	0.153822	0.0399226	0	0	0.0647807	0.152899	0	0	0.0199294	0.00138141	0.11574	0.0202644	0.129976	0.0157983	0	0.023896	0	0	0	0	0.451371	0.891575
TCGA.D3.A3MV.06A	0	0.00346469	4.24021710248087e.05	0	0	0.13014	0	0	0.0340618	0	0.0841362	0	0	0.626225	0.00612931	0.0930169	0.00406171	0	0.00437832	0	0.0143435	0	0.02	0.23676	1.05107
TCGA.D3.A3C8.06A	0	0.0351539	0	0.529985	0	0	0.167093	0.0612549	0.0301812	0.0130983	0	0.00830088	0.00245155	0.0232031	0.0649598	0.0353336	0.0168978	0	0.00753142	0	0	0.00455608	0	0.461475	0.892394
TCGA.FS.A1ZE.06A	0.0728199	0	0.000430227	0.053257	0	0.121601	0	0.068311	0.0313118	0.00287152	0	0.0244758	0	0.23374	0.0662526	0.196025	0.0341184	0	0.0947862	0	0	0	0.43	0.0267871	1.07493
TCGA.EE.A2A0.06A	0.0395972	0.023457	0.0693384	0.147695	0	0.0463489	0.0606522	0.0187252	0.0021594	0.0746194	0	0	0	0.0617619	0.0561228	0.37461	0.00922442	0	0.0156885	0	0	0	0.04	0.207984	1.00082
TCGA.ER.A3EV.06A	0.0234582	0	0.0741844	0.402764	0	0	0.0314321	0.0866502	0.00561818	0	0	0.0194355	0.0349029	0.138436	0.0209778	0.132431	0.0187247	0	0	0	0.010985	0	0.06	0.158011	1.03398
TCGA.D3.A3C7.06A	0.00844843	0	0.000207732	0.189472	0	0	0.0657515	0.0624849	0.0368266	0	8.29907487305254e.06	0	0	0.39963	0.0559115	0.132605	0.0304297	0	0	0.0182252	0	0	0.05	0.187265	1.03246
TCGA.EE.A2MD.06A	0.129543	0	0.137928	0.108269	0	0.0368628	0.0454457	0.0665921	0.0493549	0.0186734	0	0	0	0.236412	0.0699642	0.0921729	0.00336573	0	0.0054163	0	0	0	0	0.364957	0.935653
TCGA.FS.A1ZJ.06A	0.0315522	0	0.00341165	0.367767	0	0	0.092548	0.0743597	0.0376489	0	0	0.0106906	0.00456181	0.0168471	0.0855559	0.275057	0	0	0	0	0	0	0.07	0.137396	1.0438
TCGA.EE.A2MN.06A	0.0236406	0	0.0216816	0.377323	0	0.0342057	0.0424376	0.0564431	0.0799369	0	0	0.0322773	0.07704	0.0180071	0.105426	0.0776679	0.0253493	0	0.028564	0	0	0	0.08	0.136045	1.05003
TCGA.GN.A26D.06A	0.171718	0	0.0278536	0.0997266	0	0	0.00107453	0.0599527	0.0569188	0	0.0226878	0	0	0.27589	0.055707	0.228471	0	0	0	0	0	0	0.21	0.0695898	1.07413
TCGA.FS.A1YX.06A	0.00680129	0.014236	0	0.0738469	0	0.0794937	0.0494795	0.0264472	0.00726878	0	0.00209744	0	0.0318126	0.225066	0.0674252	0.329806	0.0485175	0	0.0370844	0	0.000617656	0	0.14	0.085378	1.06519
TCGA.EE.A2GI.06A	0.059261	0	0.0620605	0.275031	0	0.0632806	0.0266863	0.0667175	0.052736	0	0	0.052552	0.00885527	0.115708	0.144769	0.0311194	0.0175592	0	0.0236641	0	0	0	0.05	0.191338	1.0234
TCGA.FS.A1ZB.06A	0.0116285	0	0	0.0397627	0	0.0935698	0.00741945	0.0235695	0.0670752	0	0.0371966	0	0.0704653	0.121286	0.0524434	0.308126	0.0816137	0	0.0814477	0	0	0.00439681	0.21	0.0697224	1.05453
TCGA.GN.A4U8.06A	0.087645	0	0.0459966	0.252441	0	0	0.11659	0.0599622	0.052101	0	0	0.00249655	0.0127563	0.150732	0.0807891	0.0855048	0.0319569	0	0.0210295	0	0	0	0.02	0.238258	0.98732
TCGA.ER.A19C.06A	0.0461061	0	0.00539329	0.0242775	0	0.0186475	0.046926	0	0.0213846	0	0.015517	0	0	0.658644	0.0336227	0.0917405	0	0	0.0377409	0	0	0	0.06	0.159736	1.10435
TCGA.ER.A2NG.06A	0.00028439	0	0.00131743	0.374758	0	0	0.151167	0.0291614	0.0414267	0	0.0824584	0	0.0045031	0.134409	0.0807092	0.0660631	0.00262883	0.000733666	0.030379	0	0	0	0.02	0.274011	0.9854
TCGA.WE.A8K1.06A	0.0260459	0.00241777	0.0113312	0.33172	0	0	0.02419	0.0866286	0.0993506	0	0	0.0430618	0.00359735	0.18565	0.0987796	0.0618719	0.0178619	0	0.007493	0	0	0	0.02	0.272467	0.98547
TCGA.YD.A9TA.06A	0.113577	0	0.0552477	0.108959	0	0.00248471	0.0602773	0.0316336	0.0383075	0	0.00301908	0.0151545	0	0.349202	0.0892015	0.119949	0	0	0.0129873	0	0	0	0.01	0.334302	0.952126
TCGA.ER.A19S.06A	0.00415104	0.000907189	0.0187911	0.436532	0	0	0.0603815	0.0440524	0.0558125	0.0275702	0	0.00624391	0	0.218746	0.0607048	0.0661076	0	0	0	0	0	0	0.12	0.0934177	1.07943
TCGA.FS.A1ZW.06A	0	0.0512478	0.288778	0.135973	0	0.141307	0.0440885	0.0428587	0	0	0	0	0.010116	0.0335629	0.114979	0.0790842	0.0177038	0	0.0343587	0	0.00594284	0	0	0.507204	0.861911
TCGA.WE.A8ZY.06A	0.108807	0	0	0.0968509	0	0.0181669	0.012874	0.0432336	0.0448561	0	0.0194307	0	0.00332229	0.156634	0.105174	0.369676	0	0	0.0209745	0	0	0	0.31	0.0494956	1.07804
TCGA.GN.A8LK.06A	0.0825749	0	0.00230899	0.141053	0	0	0	0.135156	0.154007	0.00353467	0.00969037	0	0.0911128	0.242356	0	0.0885214	0	0	0	0.0323599	0.0173249	0	0.39	0.0332582	1.08019
TCGA.FS.A4F2.06A	0.0338382	0.020141	0	0.00246737	0	0.0771122	1.31530593487075e.06	0.0267201	0.0119643	0	0	0.0222222	0.0859034	0.241382	0.0128304	0.360865	0.0966522	0	0	0.00789979	0	0	0.06	0.162266	1.0436
TCGA.ER.A198.06A	0.0212256	0	0.00197418	0.107299	0	0.00406102	0.0392417	0.115217	0.00398887	0.120238	0	0.0195173	0.0188019	0.181873	0.0603252	0.270363	0.00763468	0	0.0282398	0	0	0	0.17	0.0810412	1.05963
TCGA.ER.A19Q.06A	0.0051793	0	0.00113776	0.127545	0	0	0	0.0422491	0.0476313	0.00693021	0	0.0457021	0	0.416645	0.055018	0.18211	0.0135128	0	0.0563388	0	0	0	0.1	0.109346	1.07566
TCGA.EE.A3JE.06A	0.0216669	0.0096595	0.0282894	0.404319	0	0	0.112154	0.0778933	0.0222826	0	0	0	0	0.176496	0.0654031	0.0643983	0.00993527	0	0.00425235	0	0.00325007	0	0.05	0.189932	1.02304
TCGA.FS.A1ZT.06A	0.0437905	0.00784838	0.0331918	0.334184	0	0.0207276	0.117366	0.0444037	0.0499456	0	0.0114869	0	0.00686314	0.117901	0.0812195	0.0880181	0.0225033	0	0.020551	0	0	0	0.07	0.141439	1.03547
TCGA.EE.A3JA.06A	0.026403	0	0.0831762	0.250736	0	0.0810074	0.0364509	0.0339307	0.0118837	0.0790074	0	0	0.0258234	0.10308	0.0676254	0.198193	0	0	0.00268383	0	0	0	0.05	0.173453	1.02048
TCGA.EE.A2MU.06A	0.0145363	0	0	0.336418	0	0	0.0911468	0.0429847	0.0394813	0	0.000748874	0.0287043	0.0122106	0.102878	0.124507	0.149822	0.0086263	0	0.0471884	0	0	0.000747363	0.05	0.186164	1.01935
TCGA.FS.A1ZD.06A	0	0.00522066	0.0083791	0.00731406	0	0.0675168	0	0.0208917	0.00714938	0.00518804	0.0070517	0.0904149	0	0.331418	0.0101623	0.344497	0	0	0.0947966	0	0	0	0	0.628934	0.784734
TCGA.DA.A1I8.06A	0	0.045387	0.0022022	0	0	0.0786068	0.0033354	0.00300846	0.0233983	0.00694853	0.0803546	0	0	0.665707	0	0.0827087	0	0	0.00834316	0	0	0	0.02	0.281438	1.03131
TCGA.EB.A5SH.06A	0.17803	0	0.0748198	0.195334	0	0.0262736	0	0.0763741	0.0881316	0	0	0.0422068	0.00793108	0.0848151	0.0584034	0.124061	0.0148954	0	0.0287241	0	0	0	0.11	0.0979192	1.05615
TCGA.FS.A4FC.06A	0.00740214	0	0.0050111	0.150191	0	0	0.0250213	0.0589786	0.0683381	0	0.00753967	0.00821597	0	0.302886	0.125344	0.167153	0.0221074	0	0.0518122	0	0	0	0.09	0.117056	1.05505
TCGA.D9.A149.06A	0.0605064	0	0	0.253634	0	0	0.0421222	0.0595398	0.040124	0	0	0.0120299	0.0210082	0.128643	0.150807	0.175635	0.0138405	0	0.0421098	0	0	0	0.06	0.156309	1.02886
TCGA.EE.A2GK.06A	0.326851	0.0991409	0.0597297	0.140489	0.0585392	0	0.0414993	0.0209148	0.127443	0	0	0	0	0.0657861	0.0104807	0.0355955	0	0.00228069	0.0112509	0	0	0	0	0.70275	0.720289
TCGA.FW.A3TU.06A	0.0156481	0	0.238661	0.188987	0	0	0.00242305	0.0149441	0.0584505	0	0	0.0277371	0.0299766	0.298934	0.0101604	0.106163	0.00465405	0	0.00326074	0	0	0	0	0.42615	0.90904
TCGA.D3.A51F.06A	0	0	0.0136559	0.532923	0	0	0.0249294	0.0815724	0.0642445	0	0	0.0562686	0.0141112	0.0266494	0.0706396	0.0828634	0.0145226	0	0.0176198	0	0	0	0	0.403458	0.929746
TCGA.D3.A51H.06A	0.375278	0.114423	0.0691249	0.102619	0	0.00186273	0.0432368	0.0447817	0.0786722	0	0	0	0	0.101279	0.03607	0.018833	0	0	0.0138204	0	0	0	0	0.709296	0.710315
TCGA.EE.A29P.06A	0	0	0.00591857	0.473447	0	0	0.0128426	0.0372817	0.0866932	0	0	0.0329615	0.0173004	0.134375	0.0756951	0.106145	0.00384751	0	0.0134925	0	0	0	0.05	0.188409	1.03606
TCGA.EE.A29M.06A	0.0702448	0	0.0426079	0.243004	0	0	0.0428867	0.0703422	0.102938	0	0.059877	0.00503194	0.00905289	0.0855581	0.0845325	0.115141	0.0450488	0	0.0237339	0	0	0	0.06	0.163194	1.02187
TCGA.D3.A3C6.06A	0.000411364	0.00488647	0	0	0	0.0128753	0	0.0114479	0.03457	0.0264719	0.0609785	0	0	0.546946	0.0474344	0.247512	0	0	0.00444917	0	0.0020175	0	0.05	0.195231	1.0749
TCGA.D3.A8GI.06A	0.00386353	0.0158463	0	0.0488918	0	0	0.0262755	0.00180201	0.00225526	0	0.00847953	0.0143616	0	0.725556	0.0240342	0.0840126	0	0	0.0446216	0	0	0	0.01	0.349636	1.00379
TCGA.ER.A196.01A	0.000864686	0.00937505	0.0111643	0.00812526	0.0109593	0.00393622	0	0	0.0589629	0	0.0571606	0	0	0.474532	0	0.102248	0	0.0980394	0	0.131876	0	0.0327565	0.01	0.346635	0.96516
TCGA.EB.A5UN.06A	0	0.00941592	0.0080883	0.224455	0	0	0.06359	0.0647189	0.00047427	0	0.0194798	0	0	0.129569	0.0452376	0.0898346	0.0934307	0	0	0.0727268	0	0.17898	0.79	.0.00521057816537278	1.09454
TCGA.WE.A8ZN.06A	0.0144873	0.0043273	0.00427383	0.307754	0	0	0.0963276	0.0525627	0.0260694	0	0	0.0548276	0	0.141551	0.105509	0.120411	0.0185484	0	0.0533504	0	0	0	0	0.370472	0.93184
TCGA.EE.A2GB.06A	0.0356757	0	0.0105198	0.115814	0	0.045312	0.00841324	0.0962931	0.0274474	0	0	0.00440208	0	0.221271	0.103763	0.286865	0.011298	0	0.0329254	0	0	0	0.49	0.0182816	1.09153
TCGA.GN.A9SD.06A	0.182424	0	0.0703913	0.149598	0.0226621	0	0.0361138	0.0768425	0.148718	0	0	0.0255924	0.00809959	0.0992415	0.0739145	0.0615903	0.00795035	0	0.0368619	0	0	0	0	0.424081	0.905389
TCGA.D3.A2JP.06A	0.0145027	0	0.00411314	0.347547	0	0	0.0714479	0.0366752	0.0165341	0	0	0.0764379	0.0265194	0.0715686	0.163345	0.0625509	0.0269485	0	0.0818096	0	0	0	0.03	0.226355	1.0096
TCGA.EE.A2A2.06A	0.0850453	0.0668067	0.0761542	0.130793	0	0.0495114	0.0671276	0.0611831	0.0690611	0	0	0.00482122	0	0.153147	0.0378843	0.143126	0.0245996	0	0.0307392	0	0	0	0.01	0.296989	0.961891
TCGA.D3.A3CE.06A	0.0016182	0	0.12386	0.321027	0	0.0176578	0.058614	0.0460042	0.0338495	0	0	0.0230157	0.0351062	0.0289944	0.125995	0.132273	0.03853	0	0.0134556	0	0	0	0.04	0.207223	1.00931
TCGA.ER.A19M.06A	0	0	0.00524053	0.383494	0	0.0291267	0.0462935	0.0610077	0.00932094	0	0	0.0251554	0	0.197642	0.0907585	0.10483	0.00735294	0	0.0397776	0	0	0	0.02	0.261458	0.989781
TCGA.WE.A8K5.06A	0	0.0432276	0	0.23477	0	0	0.00929491	0.0880839	0.0436266	0	0	0.0414807	0.00547889	0.265402	0.133179	0.115291	0.0119802	0	0.00818426	0	0	0	0.02	0.266491	0.986751
TCGA.EE.A29S.06A	0.00385701	0	0.00618155	0.209131	0	0.0431905	0.0347031	0.0591625	0.0569603	0.00152516	0	0.00156159	0.00656859	0.32772	0.0663835	0.129727	0.016476	0	0.0368521	0	0	0	0.01	0.310119	0.963996
TCGA.EE.A2MC.06A	0.0440434	0	0.00640062	0.363759	0	0	0.072377	0.0376751	0.0196511	0	0.0003532	0.0141004	0	0.148052	0.0881034	0.177558	0	0	0	0.0109323	0	0.0169943	0.02	0.288035	0.972287
TCGA.D3.A2JF.06A	0.0711151	0	0.080917	0.193412	0	0.0524959	0	0.117882	0.0393972	0	0	0.0417145	0.000502241	0.112916	0.157458	0.100506	0.00602669	0	0.025657	0	0	0	0	0.383486	0.926634
TCGA.GN.A268.06A	0.0476333	0	0	0.1437	0	0	0.0907746	0.0812363	0	0	0	0.0233254	0	0.171723	0.0501757	0.350699	0.014286	0	0.0264476	0	0	0	0.63	0.0093306	1.08784
TCGA.W3.A825.06A	0.0574066	0	0.0145283	0.27902	0	0	0.137852	0.0555259	0.0299146	0	0	0	0.0164074	0.223348	0.0458861	0.11165	0.010058	0	0.0184027	0	0	0	0	0.42393	0.905209
TCGA.WE.A8ZQ.06A	1.34790969427088e.05	0.0163557	0.000457826	0	0.0532713	0	0	0.0422897	0.0144815	0	0.214861	0	0.0675074	0.448339	0	0.11697	0.00929643	0	0.0139555	0.00220147	0	0	0.07	0.139953	1.06891
TCGA.EE.A29A.06A	0.0464016	0	0	0.0261908	0	0.0147489	0	0.0136678	0.096847	0.0270198	0	0	0	0.424928	0.0561283	0.236017	0	0	0.0580508	0	0	0	0.23	0.0646169	1.1034
TCGA.EE.A29E.06A	0.0278472	0	0	0	0.114632	0.118856	0	0.00296794	0.123705	0	0.154009	0	0.0280814	0.205104	0.0126645	0.157868	0	0	0	0	0	0.0542634	0.4	0.031363	1.08336
TCGA.D3.A51R.06A	0.328707	0	0.0603315	0	0	0.12934	0	0.00482778	0.00400542	0	0.00141428	0.000991772	0	0.306871	0.0399365	0.100213	0	0	0	0.0233623	0	0	0.41	0.0301169	1.12084
TCGA.EE.A3AC.06A	0.0652378	0	0.0195446	0.304075	0	0	0.0635556	0.0436912	0.0733046	0	0.00916281	0	0.0486184	0.100065	0.104809	0.119367	0.0291584	0	0.0194105	0	0	0	0.05	0.179639	1.01523
TCGA.EE.A3J7.06A	0.00784845	0	0	0.312516	0	0	0	0.0270934	0.00024004	0	0	0.0740451	0.0131881	0.0265354	0.149638	0.239576	0.0118556	0	0.137464	0	0	0	0.42	0.0280301	1.09148
TCGA.GN.A267.06A	0	0.0475937	0	0.434822	0	0	0.00528474	0.0801313	0.0805879	0.0213712	0	0.0594638	0	0.0586761	0.0653686	0.141082	0.00561856	0	0	0	0	0	0.07	0.151072	1.05916
TCGA.EE.A29H.06A	0.1507	0	0	0.127989	0	0.0382207	0.014263	0.0990376	0.05586	0	0	0.0273581	0	0.306398	0.0564	0.092786	0.000358751	0	0.0306283	0	0	0	0.06	0.156369	1.0315
TCGA.D3.A2J8.06A	0.0612371	0	0	0.301401	0	0	0.143929	0.0353216	0.0214755	0	0.0512528	0	0	0.074367	0.148883	0.121521	0	0	0.0406124	0	0	0	0.01	0.310679	0.962092
TCGA.HR.A2OH.06A	0.013776	0	0.00722061	0.448687	0	0	0.104889	0.0778814	0.0523214	0	0.0153289	0	0.0234691	0.118907	0.0801836	0.0505108	0.00682541	0	0	0	0	0	0.02	0.257006	0.999495
TCGA.DA.A1IA.06A	0	0.0502263	0.00368447	0.00263979	0.0385447	0.00715451	0.00514019	0.0669554	0.116378	0.0225147	0.0545769	0	0.0208292	0.205878	0.0124727	0.153654	0.0509168	0.00771836	0.178417	0	0.00229915	0	0.26	0.0596579	1.05411
TCGA.D3.A2JO.06A	0.0225333	0	0.00429704	0.298038	0	0	0.126359	0.0607759	0.0203796	0	0.0138474	0.0189888	0	0.227698	0.0640888	0.0919464	0.0165189	0	0.0345287	0	0	0	0.21	0.0701177	1.06673
TCGA.3N.A9WC.06A	0.0342017	0	0.0125088	0.311975	0	0.109204	0.0236918	0.0902726	0.0414149	0	0	0.0436429	0.0165555	0.0543519	0.186178	0.0496967	0.0066079	0	0.0196988	0	0	0	0.04	0.208068	1.03105
TCGA.D3.A2JN.06A	0	0.0597975	0.0795209	0.245916	0	0	0.117039	0.0411991	0.10343	0.0225221	0	0.0130106	0	0.0808937	0.119584	0.0435767	0.0474983	0	0.0260106	0	0	0	0.02	0.235695	0.993421
TCGA.FS.A4F4.06A	0.0396572	0	0.0017244	0.29209	0	0.0263145	0.0167907	0.0331611	0.0229515	0	0	0.00902666	0	0.426723	0.055513	0.0579093	0	0	0.0181386	0	0	0	0	0.382919	0.933499
TCGA.EE.A29Q.06A	0.0618951	0	0	0.039927	0	0.106063	0.00781608	0.00348695	0.045976	0	0	0.0361586	0.0705501	0.399872	0.0135102	0.108572	0.0143036	0.0256631	0.0662057	0	0	0	0.08	0.122487	1.05546
TCGA.EE.A2GC.06A	0.0278237	0	0.0677636	0.383612	0	0	0.0423661	0.0669248	0.0274782	0	0	0.0227807	0.0303652	0	0.0949192	0.212112	0	0	0.0238552	0	0	0	0.05	0.193128	1.01703
TCGA.DA.A1IC.06A	0.0243069	0.00591542	0	0.177741	0	0.0776615	0.0496371	0.0269567	0.032556	0	0.0266877	0	0.00250807	0.1118	0.0578082	0.180423	0.117502	0	0.108497	0	0	0	0.56	0.0145107	1.06767
TCGA.EE.A184.06A	0.0389853	0	0.0213959	0.284798	0	0	0.112418	0.0583178	0.0544089	0	0.045757	0	0.013893	0.129049	0.0764537	0.126229	0.00897746	0	0.0293167	0	0	0	0.21	0.070209	1.06095
TCGA.EB.A5SG.06A	0.0082382	0	0.0556591	0.412102	0	0	0.139098	0.0437714	0.0359035	0	0	0.0201955	0.00061491	0.0972443	0.0966857	0.0589723	0.00902613	0	0.022489	0	0	0	0.06	0.157549	1.04013
TCGA.W3.AA1Q.06A	0.0374588	0	5.66206906867452e.05	0.249034	0	0.160949	0.0149141	0.012709	0.0614484	0.00218052	0	0.0420102	0.0290361	0.0982463	0.142573	0.103762	0.021576	0	0.0240455	0	0	0	0.11	0.103215	1.06234
TCGA.WE.A8ZO.06A	0	0.0272398	0	0.202484	0	0.129737	0.0598713	0.0465469	0.00335983	0	0	0.0062702	0.0272864	0.0815149	0.175069	0.156043	0.0154547	0	0.0605826	0	0.00854037	0	0.04	0.201316	1.01108
TCGA.EE.A2MT.06A	0.0834556	0	0.0699859	0.168956	0	0	0.07467	0.148653	0	0	0.00684885	0.0108346	0.00214027	0.124418	0.079314	0.144223	0.0619188	0	0.0245825	0	0	0	0.02	0.235479	0.986157
TCGA.D3.A1Q6.06A	0.0315962	0	0.0116284	0.0530124	0	0.331056	0.0416748	0.0185708	0	0	0.0394834	0	0	0.142169	0.0430411	0.155944	0.0285568	0.0143724	0	0.0349984	0	0.0538962	0.16	0.0833178	1.05277
TCGA.EE.A29G.06A	0.0153585	0	0	0.0854036	0	0.0214902	0.00470162	0.0288485	0.0532357	0	0	0	0	0.519194	0.0895619	0.0900037	0.0211002	0	0.0711023	0	0	0	0.02	0.251885	1.01724
TCGA.DA.A95V.06A	0.0430229	0	0.0662683	0.289841	0	0	0.00609382	0.0404028	0.111407	0	0.0374327	0	0	0.179217	0.0865075	0.112961	0.00225434	0	0.0245928	0	0	0	0.06	0.163944	1.02693
TCGA.DA.A95X.06A	0.0533974	0	0.00396925	0.18216	0	0.0805412	0.02911	0.057953	0.0331649	0	0.0054152	0	0.0552615	0.0928488	0.0947535	0.295137	0	0	0.0162877	0	0	0	0.66	0.0086165	1.08343
TCGA.EE.A2GJ.06A	0.00664905	0	0	0.30988	0	0.00238325	0.0116896	0.0493255	0.0418009	0.00746419	0	0.0190866	0.199093	0	0.10036	0.218524	0.000731672	0	0.0330133	0	0	0	0.26	0.0595305	1.06926
TCGA.FS.A1ZP.06A	0.0859519	0.000724471	0.0235981	0.132519	0	0.0384272	0.00767964	0.0481675	0.0368379	0	0	0.0279142	0.00721463	0	0.0577033	0.425838	0.061123	0	0.0463017	0	0	0	0.05	0.173458	1.01423
TCGA.EE.A2GM.06B	0	0.00581486	0	0.178359	0	0	0	0	0	0	0	0.0499585	0.0458026	0.0869371	0.133908	0.26276	0.0344697	0	0.20199	0	0	0	0.56	0.0149801	1.08653
TCGA.DA.A1HV.06A	0.00493065	0.0207377	0.0170855	0.308663	0	0	0.061143	0.035343	0.0845822	0	0	0.0121622	0.0192643	0.14708	0.149595	0.100707	0.0138773	0	0.0248293	0	0	0	0.03	0.214777	1.0079
TCGA.D9.A6EC.06A	0.0220475	0	0.00323869	0.0264816	0	0	0.0156232	0.0310754	0.00592306	0.00310136	0	0.0104238	0	0.593337	0.0518516	0.198638	0	0	0.0382581	0	0	0	0.02	0.282548	1.02699
TCGA.ER.A19A.06A	0.00702038	0	0	0.183868	0	0.0472566	0.0643719	0.0407963	0.0422782	0	0.0502084	0	0	0.258413	0.0858968	0.175158	0.000934589	0	0.0437978	0	0	0	0	0.658044	0.779954
TCGA.FS.A4F0.06A	0.0188155	0	0	0	0.1298	0.162995	0	0.0477712	0.0220098	0	0.178367	0	0.0574291	0.124826	0.0190325	0.0623989	0	0.000618283	0.173907	0	0.0020305	0	0.73	0.00305515	1.08584
TCGA.EE.A29C.06A	0.0579958	0	0.0312629	0	0	0.0218364	0	0.0214736	0.0698648	0.0290033	0.010149	0	0	0.493858	0.0354978	0.194389	0	0	0.034669	0	0	0	0.01	0.314177	0.981887
TCGA.D3.A8GC.06A	0.0217121	0	0.0886806	0.0525491	0	0.0694342	0.0292981	0.0699078	0.022195	0.00782686	0	0.0213098	0	0.279518	0.0708866	0.228679	0.015426	0	0.0218415	0	0	0.000735013	0.06	0.163751	1.02826
TCGA.EE.A2GL.06A	0.26974	0.0856071	0.0321721	0.139731	0	0.0494511	0.0279584	0.0819336	0.128215	0	0	0	0.00413104	0.064018	0.0346168	0.0541146	0.0228774	0	0.00543298	0	0	0	0	0.576266	0.818001
TCGA.FS.A4FD.06A	0.0375042	0	0.090438	0.196544	0	0	0.02043	0.0661971	0.0513131	0	0	0.00534504	0	0.286348	0.04845	0.192844	0	0	0.00458552	0	0	0	0.01	0.325546	0.954657
TCGA.EE.A2GS.06A	0.0131916	0	0	0.0729928	0	0.0365514	0.0873134	0.0690398	0.016471	0	0	0.0295138	0	0.318321	0.169274	0.135788	0.00971469	0	0.0418283	0	0	0	0	0.406785	0.917345
TCGA.EE.A29B.06A	0.0199421	0	0	0.0912447	0	0.00743995	0.0216452	0.0268776	0.0362912	0	0.00773141	0.0115694	0.0926266	0.222446	0.0137319	0.385961	0.0307049	0	0.0317879	0	0	0	0.17	0.081922	1.0747
TCGA.EE.A2A6.06A	0.0301873	0.0586349	0.0458152	0.337892	0	0	0.0941184	0.0787393	0.0719881	0	0.0544205	0.0106458	0.0192649	0.0709915	0.0660948	0.0440357	0.0115571	0	0.00561424	0	0	0	0.02	0.242492	0.998996
TCGA.D3.A2JC.06A	0	0	0.00777062	0.316336	0	0	0.0561421	0.0612167	0.07808	0	0	0.00508929	0.038817	0.226473	0.0851194	0.101652	0.018477	0	0.00482779	0	0	0	0.07	0.152536	1.03591
TCGA.D3.A3CC.06A	0.098121	0	0.0118212	0.042893	0	0.0867009	0	0.0280362	0.0365751	0	0	0.0104826	0.0753545	0.0411281	0.0572766	0.414038	0.0264776	0	0.0710949	0	0	0	0.11	0.107402	1.04187
TCGA.DA.A1I7.06A	0.0385358	0	0.0147479	0.1158	0	0.0344489	0.0135644	0.0557323	0.0515786	0	0	0.00718658	0	0.463497	0.0829639	0.10808	0	0	0.0138647	0	0	0	0	0.410064	0.919846
TCGA.D3.A8GL.06A	0.0779033	0.0229841	0	0	0	0	0.0368687	0.0364161	0	0.006947	0.0188958	0	0	0.474417	0.0231316	0.269602	0	0	0.0328345	0	0	0	0.22	0.0652979	1.12359
TCGA.D3.A1QA.07A	0.0685581	0	0	0.216244	0	0	0.038965	0.0467065	0.0463282	0	0	0.0503916	0	0.251892	0.0874635	0.126352	0.0255185	0	0.0415805	0	0	0	0.11	0.106918	1.04966
TCGA.D3.A1QA.06A	0.0195173	0	0	0.257648	0	0	0.0230017	0.0272102	0.0359546	0	0	0.0366429	0	0.0491701	0.121135	0.317606	0.0122415	0	0.0948646	0	0.00500921	0	0.77	.0.00226862378791446	1.09187
TCGA.EE.A20F.06A	0.0193364	0	0.0359339	0.244554	0	0	0.108586	0.0557498	0.0488025	0	0	0.018134	0.0252173	0.129703	0.110334	0.0894152	0.081202	0	0.033033	0	0	0	0.09	0.117295	1.03602
TCGA.FR.A3YN.06A	0.00913576	0.0027109	0	0.257206	0	0.129638	0.05606	0.098204	0.0155888	0	0	0.00782679	0.00785537	0.0279968	0.138483	0.147469	0.0238197	0	0.0780068	0	0	0	0.36	0.0388583	1.08535
TCGA.ER.A3ET.06A	0.0669308	0.0287939	0	0.08437	0	0.0991832	0.00482363	0.0437644	0.0588166	0	0	0.000376429	0.0868416	0.0336491	0.0491834	0.384909	0.0219801	0	0.0363778	0	0	0	0.04	0.213845	0.996968
TCGA.EE.A2GU.06A	0.0259329	0	0.00610835	0.496143	0	0	0.0967908	0.0377099	0.0586794	0	0.061518	0	0.0377419	0.019478	0.0455462	0.0873422	0.0076173	0	0.0193922	0	0	0	0.08	0.136229	1.06819
TCGA.EE.A180.06A	0.013293	0	0	0.214153	0	0.000692228	0.0520733	0.116918	0.00339507	0	0.0447453	0	0.0246604	0.120728	0.077199	0.298707	0	0	0.0334355	0	0	0	0.77	.0.00327717304486347	1.0904
TCGA.D3.A1QB.06A	0.0223075	0	0.0396829	0.484235	0	0	0.0663022	0.0853564	0.0658217	0	0	0.0522591	0.0165102	0.0303977	0.0717905	0.0526505	0.0126867	0	0	0	0	0	0.02	0.238658	1.02067
TCGA.EE.A2MJ.06A	0.143855	0	0.0143914	0.253074	0	0.0189533	0.102431	0.0667388	0.0606024	0	0	0.0459628	0	0.0722099	0.0845391	0.0788732	0.010229	0	0.0481399	0	0	0	0.01	0.348961	0.941713
TCGA.GN.A265.06A	0.0184574	0	0.00528833	0.105692	0	0.106633	0.0541825	0.0539898	0.060686	0	0	0.0139999	0.000370645	0.225014	0.132528	0.188384	0.000931681	0	0.0338421	0	0	0	0.37	0.0369978	1.08246
TCGA.Z2.AA3S.06A	0.0316234	0	0.00417387	0.138446	0	0.0846761	0.000719022	0.0051752	0.0359718	0	0	0.0620334	0.067127	0.0162814	0.0877061	0.348687	0.0169803	0	0.100399	0	0	0	0.35	0.0397419	1.06682
TCGA.ER.A19B.06A	0.0640506	0	0.011123	0.12317	0	0	0.0396713	0.0159335	0.0794362	0	0.0295351	0	0	0.522765	0.0197736	0.0451951	0	0.00806066	0.0412862	0	0	0	0.19	0.0759057	1.09972
TCGA.FS.A1ZM.06A	0	0	0.000335742	0.267141	0	0	0.169237	0.0211747	0.00869664	0	0.0567493	0	0	0.278328	0.0364812	0.131896	0.00286496	0	0.0270953	0	0	0	0.02	0.273961	0.979409
TCGA.WE.A8ZM.06A	0.0819477	0	0	0.105346	0	0.0117776	0	0.0317751	0.0505544	0	0	0	0	0.367605	0.0249595	0.265385	0	0	0.0606489	0	0	0	0.21	0.0694584	1.08854
TCGA.EE.A2GN.06A	0.037808	0	0.00850686	0.0581698	0	0.00646207	0.000488622	0.0650937	0.024851	0	0.0135245	0.00474555	0	0.446867	0.0843404	0.214443	0	0	0.0346996	0	0	0	0.04	0.19641	1.04212
TCGA.D3.A2J7.06A	0.0047731	0.011308	0.0346194	0.221302	0	0	0.0570048	0.0377081	0.082493	0	0	0.00819022	0.00381622	0.295919	0.121102	0.06449	0.00642434	0	0.0508492	0	0	0	0.08	0.135928	1.04126
TCGA.EE.A2MG.06A	0.264372	0.0140834	0.0431538	0.133806	0.0127698	0.00180075	0.0353651	0.0451487	0.166257	0.010558	0	0.00834104	0	0.126932	0.0525174	0.0624315	0	0	0.022463	0	0	0	0	0.529105	0.84889
TCGA.EE.A2ME.06A	0.049412	0.0510192	0.0420023	0.30037	0	0.0498403	0.0408066	0.0483107	0.070904	0	0	0.000108545	0	0.142148	0.0832599	0.0835298	0.0152759	0	0.0230135	0	0	0	0.01	0.329608	0.951191
TCGA.D3.A3MR.06A	0.0399063	0.00519996	0.0380573	0.277585	0	0	0.119344	0.066485	0.0710155	0	0	0.000728982	0	0.235391	0.0795824	0.0546689	0.00971391	0	0.00232137	0	0	0	0.05	0.184423	1.01814
TCGA.FR.A8YE.06A	0.118776	0.112247	0.00270487	0.11632	0.0303343	0.0754623	0.0295965	0.0544948	0.163376	0	0	0.0263963	0.00797019	0.125859	0.0382551	0.0859249	0.012283	0	0	0	0	0	0	0.530895	0.849402
TCGA.W3.AA21.06A	0.0422377	0.0105139	0	0.267094	0	0	0	0.0654592	0.157608	0	0	0.0721432	0	0.124639	0.107187	0.0500159	0.00946545	0	0.0936369	0	0	0	0.18	0.0797104	1.07058
TCGA.ER.A1A1.06A	0.326011	0.0370026	0.12986	0.0883733	0.0241493	0	0.0454654	0.0427382	0.121434	0	0.0159019	0	0	0.073474	0.0178214	0.0478129	0	0.0177888	0.012168	0	0	0	0	0.57987	0.813961
TCGA.D3.A8GM.06A	0.10702	0	0.0133646	0.130025	0	0	0.0806894	0.0254994	0.0444583	0	0.0230459	0	0	0.327904	0.0767703	0.134207	0.0265422	0	0.0104741	0	0	0	0.05	0.192784	1.01588
TCGA.W3.AA1R.06A	0.0379824	0	0.0348235	0.334664	0	0	0.0865243	0.111531	0.0697029	0	0.00201225	0.00959492	0.0168568	0.0420287	0.072805	0.174593	0.00688114	0	0	0	0	0	0.08	0.132513	1.04432
TCGA.D3.A1Q4.06A	0.10648	0	0.110775	0.0328973	0	0.0852931	0.00636853	0.0338146	0.0255487	0	0	0.0151166	0	0.301671	0.0582915	0.149121	0	0	0.0746224	0	0	0	0	0.629173	0.794952
TCGA.D3.A1Q5.06A	0.124936	0	0.0168248	0.0566141	0	0.0451774	0	0.00531606	0.123564	0.0102766	0.00883847	0.0322142	0	0.444463	0.037054	0.0581265	0	0	0.0365954	0	0	0	0.07	0.146723	1.05102
TCGA.D3.A2JG.06A	0.000179202	0.0125258	0.0165656	0.162719	0	0.115628	0.0762217	0.0240792	0.0653083	0	0	0	0.0449405	0.114242	0.112075	0.142506	0.0695905	0	0.0434189	0	0	0	0.32	0.0480647	1.06129
TCGA.D3.A2JA.06A	0.0268433	0	0.00448505	0.0586507	0	0.11043	0.00303242	0.0395294	0.0205671	0	0.00511213	0.00302779	0	0.356286	0.0729288	0.261203	0	0	0.0379047	0	0	0	0	0.675294	0.756115
TCGA.EE.A2A1.06A	0.093605	0.00500266	0.0664242	0.180945	0	0.0469614	0	0.0373249	0.103286	0	0	0.0588672	0.00947709	0.0947472	0.0805031	0.136671	0.0229574	0	0.0632277	0	0	0	0.02	0.261153	0.977725
TCGA.D3.A8GS.06A	0	0.0111687	0.0831987	0.322334	0	0	0.164178	0.0220292	0.0352315	0	0.0281123	0.00727929	0.0172293	0.0985115	0.102052	0.0648593	0.00291333	0	0.0409026	0	0	0	0.05	0.182444	1.01721
TCGA.GN.A264.06A	0.0342353	0	0	0.0961876	0	0.102449	0	0.0341935	0.0178767	0	0	0	0	0.294234	0.0521835	0.305242	0.0185	0	0.0448979	0	0	0	0.21	0.0689519	1.08103
TCGA.W3.A828.06A	0.0468964	0	0.000685798	0.0313529	0	0.144682	0	0.0688415	0.00937857	0	0	0.0304681	0.00947992	0.101333	0.0593559	0.368727	0.0283884	0	0.0877494	0	0	0.0126614	0.02	0.231795	0.990358
TCGA.GN.A4U3.06A	0.0892571	0	0.0150571	0.104348	0	0	0	0.0590942	0.0130635	0	0	0.048386	0	0.283004	0.0386821	0.314686	0	0	0.0344224	0	0	0	0.34	0.0450108	1.08865
TCGA.EE.A3AB.06A	0.0249446	0	0.0113005	0.0579283	0	0.0348899	0.0193005	0.0157664	0.0357621	0	0.000796807	0	0.0733199	0.37184	0.0285558	0.285889	0.00975705	0	0.0299493	0	0	0	0.05	0.178491	1.04341
TCGA.EE.A3AA.06A	0.178462	0.0183985	0	0.159955	0	0	0	0.0894128	0.100976	0	0	0.0183694	0	0.204729	0.118906	0.102447	0.00834338	0	0	0	0	0	0	0.524373	0.852714
TCGA.D3.A5GU.06A	0.0147465	0	0	0.246282	0	0.103784	0.0127179	0.0756003	0.0118484	0.0216248	0	0.0467525	0.0143065	0	0.117584	0.257268	0.0133033	0	0.0641822	0	0	0	0.06	0.156763	1.03179
TCGA.D3.A5GL.06A	0	0.00381625	0	0.11577	0	0	0.0323508	0.110802	0	0	0	0.0570016	0.020895	0.289334	0.0449293	0.277801	0	0	0.0473003	0	0	0	0.52	0.0171696	1.09985
TCGA.EE.A2GO.06A	0	0	0	0.0563934	0	0	0.0686963	0.0365564	0	0	0.0128883	0	0	0.613095	0.0191021	0.170057	0	0	0.0232121	0	0	0	0.05	0.195695	1.08017
TCGA.EE.A3J4.06A	0.00454518	0.00867575	0	0.17998	0	0.115341	0.0319333	0.0626401	0.0503457	0	0	0.017272	0.080065	0.103646	0.132097	0.121202	0.0399574	0	0.0522994	0	0	0	0.18	0.0803854	1.05552
TCGA.EE.A2M6.06A	0.0186893	0	0.00904673	0.0822487	0	0	0.0422213	0.0412952	0.014419	0	0	0.00293267	0.00443518	0.50055	0.0662727	0.115469	0.0972147	0	0.0052058	0	0	0	0	0.383723	0.941739
TCGA.D3.A8GR.06A	0.0497653	0.0514622	0	0.083035	0	0	0.0482772	0.0502445	0.030377	0	0	0.0136485	0.00193029	0.196795	0.0213343	0.373255	0	0	0.0798765	0	0	0	0.17	0.0823973	1.06049
TCGA.D3.A3BZ.06A	0.107162	0	0.059616	0.24377	0	0.0285244	0.0209565	0.0389036	0.0731259	0	0	0.0320558	0.00937117	0.14588	0.0867916	0.0996931	0.0123991	0	0.0417504	0	0	0	0.01	0.302301	0.961615
TCGA.ER.A19L.06A	0.0366779	0	0.00182718	0.0674325	0	0.141812	0	0.0138896	0.0524561	0	0	0.0117837	0.0144546	0.060451	0.0574884	0.466189	0.00971827	0	0.06582	0	0	0	0.39	0.0328693	1.0799
TCGA.D3.A1Q7.06A	0.0206396	0	0.00280487	0.286473	0	0	0.134066	0.046177	0.0400098	0	0.0261815	0	0	0.183578	0.102615	0.118451	0.00996891	0	0.0242042	0	0	0.00483022	0.02	0.238863	0.992563
TCGA.FS.A1ZQ.06A	0.0913469	0	0.043348	0.114092	0	0	0	0.0372613	0.111237	0	0	0.0165946	0.0106591	0.249947	0.0450386	0.164185	0.0914655	0	0.022999	0	0	0.00182611	0.12	0.0941273	1.05053
TCGA.EE.A20B.06A	0.0367856	0	0.0102297	0.297012	0	0	0.0441603	0.0208119	0.0826719	0	0	0	0.00150003	0.149143	0.107087	0.176701	0.0331291	0	0.0407679	0	0	0	0.12	0.0900205	1.05423
TCGA.EE.A3JH.06A	0.0514555	0	0.0492727	0.244682	0	0	0.0474477	0.0506172	0.0708462	0	0	0.0441573	0.00980751	0.224059	0.0768377	0.0733797	0.0181659	0	0.0392714	0	0	0	0.05	0.176088	1.01746
TCGA.EE.A2MR.06A	0.0726261	0.0875087	0.0141509	0.206994	0	0.0921678	0.0323725	0.0394775	0.113233	0.00023187	0	0	0	0.123838	0.0706995	0.127246	0.00566236	0	0.0137914	0	0	0	0	0.570534	0.829985
TCGA.DA.A1I5.06A	0.0280086	0	0.0155299	0.122497	0	0	0.0269762	0.0575461	0.0600782	0.0270092	0	0	0	0.459471	0.0776222	0.0985407	0	0	0.0267213	0	0	0	0.01	0.299349	0.979807
TCGA.D3.A5GN.06A	0.0101011	0	0.030396	0.252926	0	0	0.0816101	0.0653141	0.0143331	0	0	0.0382916	0.0160852	0.315718	0.111185	0.0575106	0.00282621	0	0.00370298	0	0	0	0.06	0.156343	1.03872
TCGA.D3.A5GO.06A	0.00558664	0	0	0.167173	0	0	0.0498373	0.0687899	0.0400605	0	0.0187326	0	0	0.440734	0.0796869	0.117322	0.0046158	0	0.00746101	0	0	0	0.02	0.254134	1.00466
TCGA.EE.A3AH.06A	0.0510697	0.0144172	0.0419573	0.0388683	0	0.0240708	0	0.081073	0	0	0	0.0258889	0.0545604	0.199393	0.0975139	0.268626	0.0599808	0	0.0425807	0	0	0	0.58	0.0137904	1.08666
TCGA.GN.A262.06A	0.0497077	0	0	0	0	0.0771821	0	0.0791845	0	0	0.135331	0	0	0.361326	0.0271671	0.202581	0.000352108	0	0.0667725	0	0	0.00039599	0.06	0.158105	1.03987
TCGA.DA.A1HY.06A	0.071726	0	0.0266438	0.0123839	0	0	0.00580217	0.045328	0.0133396	0.00493715	0	0.0139444	0	0.681059	0.0217904	0.101644	0	0	0	0.00140124	0	0	0	0.485314	0.895792
TCGA.D3.A51J.06A	0.0241978	0	0.00285435	0.380901	0	0.0194464	0.0269588	0.0709448	0.0727902	0	0	0.0124181	0.0201053	0.178617	0.066542	0.0971243	0.0100654	0	0.017035	0	0	0	0.07	0.140715	1.04692
TCGA.ER.A19W.06A	0.0162694	0	0.000471756	0.330119	0	0	0.172413	0.0820382	0.000993273	0	0.0036098	0.00663904	0.0186162	0.0703183	0.100174	0.130047	0.0211345	0	0.0471566	0	0	0	0	0.38634	0.923428
TCGA.FS.A1ZS.06A	0.0204562	0	0.000184053	0.014229	0	0.0691522	0.0272806	0.0204511	0.0434715	0	0.0159842	0	0	0.357866	0.015771	0.406301	0	0	0.00779582	0	0	0.00105733	0	0.657292	0.760385
TCGA.ER.A42L.06A	0.0179092	0	0.02562	0.398847	0	0	0.104523	0.0395635	0.0536784	0	0	0.0113046	0.0786523	0	0.0709335	0.169937	0.0167507	0	0.0105375	0	0.00174423	0	0.05	0.186361	1.01915
TCGA.EE.A20C.06A	0.0906768	0	0.010207	0.020232	0	0	0.00274906	0.0182385	0.0311036	0.0459191	0	0.00666481	0.0939274	0.275565	0.00935819	0.290562	0.0401988	0.0111831	0.0534142	0	0	0	0.25	0.0631323	1.08026
TCGA.D9.A148.06A	0.0525838	0	0.00234409	0.183946	0	0.0619633	0	0.0758706	0.0453465	0	0	0.0277786	0	0.33875	0.122849	0.0639298	0.00637455	0	0.0182638	0	0	0	0.05	0.189105	1.02641
TCGA.ER.A19H.06A	0.0195395	0	0	0.246639	0	0.00880827	0.0557666	0.0271618	0.0414626	0	0	0.0510498	0.0100117	0.198751	0.145102	0.153362	0.00984139	0	0.0325047	0	0	0	0.04	0.201415	1.0147
TCGA.D3.A8GP.06A	0	0.0155697	0.0132693	0.313669	0	0	0.000476961	0.128836	0.118822	0	0.0323696	0	0.00123969	0.145515	0.0260918	0.132942	0	0	0.071121	0	7.87573398981622e.05	0	0.53	0.0170181	1.0964
TCGA.EE.A3JI.06A	0.0326311	0	0.0156078	0.0797616	0	0.214125	0.00569845	0.0552921	0.0232713	0	0	0.0040407	0.0791541	0	0.0524398	0.421494	0	0	0.016484	0	0	0	0.4	0.0324749	1.07626
TCGA.D3.A8GN.06A	0.0627431	0	0.110832	0.366223	0	0	0.097617	0.0421646	0.0725225	0	0.01517	0	0.00999706	0.107912	0.0449332	0.0614796	0	0	0	0.00596923	0	0.00243685	0.02	0.248979	0.994636
TCGA.ER.A19P.06A	0.0303186	0.0440272	0.0674981	0.365363	0	0.0106484	0.0207554	0.0637296	0.0923556	0	0	0.0195611	0.0081268	0.0947176	0.0533582	0.117098	0.00701792	0	0.00542456	0	0	0	0.02	0.272498	0.982749
TCGA.EE.A2MS.06A	0.021339	0	0.0701675	0.330614	0	0.013422	0	0.0980132	0.0510305	0.0370311	0	0.0224025	0.00957326	0	0.0955303	0.249179	0.00169775	0	0	0	0	0	0.07	0.151656	1.03997
TCGA.D3.A3CB.06A	0.0460981	0	0.0687489	0.232233	0	0	0.0275499	0.048912	0.0593729	0	0	0.0103124	0	0.287012	0.0709392	0.0961737	0.0166837	0	0.0359646	0	0	0	0.02	0.245167	0.989541
TCGA.D3.A8GV.06A	0.0150832	0	0.00384649	0.107863	0	0	0.0710353	0.0613149	0.00582124	0	0.0245645	0.00154442	0	0.479875	0.0475482	0.150664	0	0	0.0308408	0	0	0	0.04	0.20407	1.03588
TCGA.EE.A2MM.06A	0.00749253	0.0229032	0	0.163348	0	0.13035	0	0.0579463	0.0511927	0	0	0.000978167	0.0621196	0	0.0760365	0.321068	0.0101276	0	0.0910425	0	0.00539528	0	0.25	0.0625063	1.05685
TCGA.D3.A2JB.06A	0.153169	0.108437	0.0876233	0.126698	0	0.0689821	0.0277069	0.0947801	0.0780025	0	0	0.0142179	0	0.116709	0.0515659	0.057606	0	0	0.0145016	0	0	0	0	0.412655	0.91337
TCGA.EE.A20H.06A	0	0	0	0.122765	0	0	0	0.0932234	0.0556712	0	0	0.0345177	0	0.385757	0.0968738	0.173629	0.00341357	0	0.0341498	0	0	0	0.02	0.282217	0.986272
TCGA.D3.A8GK.06A	0.083843	0	0.0686289	0.0912768	0	0.0231389	0.0634992	0.073622	0	0	0.0262331	0.001389	0	0.404317	0.0102463	0.153806	0	0	0	0	0	0	0.12	0.0922824	1.07546
TCGA.D3.A2JL.06A	0	0.0180058	0.02454	0.370954	0	0	0.0267072	0.0722148	0.107227	0.0142536	0	0.0388699	0.00433919	0.19754	0.071932	0.0391811	0	0	0.0142354	0	0	0	0.07	0.142263	1.0529
TCGA.EE.A3J3.06A	0.0222064	0	0	0.0785537	0	0.106125	0.0389341	0.0204502	0.030397	0	0.0107973	0	0	0.449412	0.12466	0.0730716	0	0	0.0453924	0	0	0	0.01	0.296206	0.982594
TCGA.EE.A2GE.06A	0	0.00387239	0.0516945	0.328136	0	0	0.0434083	0.0434668	0.0581132	0	0.00112439	0	0.0288096	0.200059	0.0688925	0.154955	0.00450716	0	0.0129613	0	0	0	0.07	0.1496	1.03219
TCGA.FR.A44A.06A	0.000595477	0	0.00128141	0.34928	0	0	0.0871805	0.0361023	0.00459048	0.100134	0	0.0151777	0	0.202792	0.082032	0.1086	0	0	0.0122329	0	0	0	0	0.436563	0.900986
TCGA.D3.A51E.06A	0	0.0586593	0.0311738	0.210712	0	0.114683	0.0577938	0.0877748	0.0146466	0	0	0.0341851	0.0117314	0.205201	0.0853378	0.0862268	0.0018746	0	0	0	0	0	0.12	0.0935971	1.05797
TCGA.FS.A4F8.06A	0.0642584	0.136527	0.0629404	0.179105	0	0.0871681	0.0451923	0.0288932	0.143495	0	0.00349031	0	0.00403013	0.0885698	0.0593039	0.0718299	0.00657121	0	0.0186247	0	0	0	0	0.428301	0.903469
TCGA.DA.A1I2.06A	0.0555268	0	0.00663557	0.134042	0	0.0162591	0.0617649	0.0470774	0.0487991	0	0.0229431	0	0	0.16468	0.285494	0.0889413	0	0	0.0678367	0	0	0	0.02	0.279386	0.995542
TCGA.D3.A5GR.06A	0.0724815	0.131978	0.106559	0.0584202	0	0.0254723	0.0257406	0.0398199	0.0670838	0.00369926	0	0.0306961	0	0.311093	0.0503732	0.0473575	0	0	0.029225	0	0	0	0	0.4209	0.908403
TCGA.EE.A2MK.06A	0	0.0671581	0.000928649	0.27229	0	0.12383	0.0112993	0.0604785	0.0682706	0	0	0.0221227	0.0316631	0.10526	0.0949475	0.13114	0.0106119	0	0	0	0	0	0.07	0.138592	1.04321
TCGA.EE.A29W.06A	0.0106626	0	0	0.150833	0	0.0863535	0	0	0.0297666	0	0.001918	0.00216228	0.00354388	0.211779	0.0185188	0.377938	0	0	0.106525	0	0	0	0.62	0.0111861	1.0989
TCGA.EE.A3JB.06A	0	0.0614866	0	0.0145425	0	0.100981	0.017587	0.0184015	0.0240741	0	0.0166503	0	0.00312892	0.407592	0.0741007	0.243431	0	0	0.0180254	0	0	0	0	0.473356	0.88281
TCGA.FS.A1Z0.06A	0.015233	0	0.0270682	0.287544	0	0	0.0785234	0.0463669	0.0531241	0	0.00955211	0.0084328	0.00588994	0.191603	0.0723118	0.147112	0.0268475	0	0.0303905	0	0	0	0.02	0.248206	0.985792
TCGA.EE.A2MI.06A	0	0.092046	0	0.149739	0	0.122843	0.0396946	0.0368408	0.0390135	0	0	0.00824522	0.0412751	0.0333677	0.163225	0.22889	0.0230913	0	0.021067	0	0.000661132	0	0.01	0.321468	0.953767
TCGA.EE.A2ML.06A	0.0918051	0	0	0.34238	0	0	0.0700196	0.0953117	0.0722913	0.0117573	0	0	0.0342597	0	0.110647	0.15016	0.0213681	0	0	0	0	0	0.18	0.0793902	1.07293
TCGA.FS.A1YW.06A	0.145929	0	0.0307028	0.0879306	0	0.148926	0.00015367	0.0398565	0.0966897	0	0	0.0251585	0.0148124	0.0519371	0.0681571	0.16051	0.0830541	0	0.0433419	0	0	0.00284046	0.22	0.0661827	1.05361
TCGA.W3.AA1W.06A	0.0354866	0	0.00442419	0.427385	0	0	0.0950193	0.0767601	0.062683	0	0	0	0	0.0931065	0.108183	0.0871576	0.00979479	0	0	0	0	0	0	0.423132	0.909297
TCGA.EE.A2GH.06A	0.000134126	0.0113134	0.0465651	0.381848	0	0	0.0811786	0.057802	0.0485884	0	0	0.0372043	0.0139485	0.131936	0.0694586	0.0566195	0.0157071	0	0.0476959	0	0	0	0.08	0.128988	1.0471
TCGA.FR.A729.06A	0.0485354	0	0.0567085	0.347973	0	0	0.0533194	0.0470789	0.119659	0	0	0.00454476	0.00730339	0.0657755	0.109077	0.0801422	0.0433029	0	0.01658	0	0	0	0.02	0.285857	0.974693
TCGA.DA.A1I1.06A	0.0144408	0	0.00233923	0.191411	0	0.101387	0.0593106	0.023713	0.0476044	0	0.00108891	0	0.00629403	0.278355	0.112621	0.113821	0.0161733	0	0.0298692	0	0	0.00157113	0.07	0.141469	1.04038
TCGA.DA.A3F5.06A	0	0.00276339	0.00186453	0.0438888	0	0	0.00384146	0	0.0292635	0.039997	0.0976999	0	0	0.434701	0	0.0286795	0	0.00244658	0	0.164015	0	0.15084	0.03	0.230449	1.03515
TCGA.W3.A824.06A	0.00573583	0	0.00892368	0.427314	0	0	0.105486	0.0759022	0.018858	0	0	0.0289171	0	0.0710915	0.102199	0.111058	0.0158656	0	0.0286501	0	0	0	0.08	0.135389	1.05444
TCGA.FS.A1YY.06A	0.0184131	0	0	0.0493011	0	0	0.0443773	0.00591372	0	0.00256338	0	0.00559031	0	0.480554	0.0263844	0.292664	0	0	0.0742389	0	0	0	0.38	0.0357599	1.14662
TCGA.D3.A8GJ.06A	0.0198112	0	0.00738045	0.34089	0	0	0.14597	0.0808731	0.0236864	0	0.00418036	0.0140839	0	0.231876	0.0475613	0.0677847	0	0	0.0159024	0	0	0	0.21	0.0713001	1.07431
TCGA.ER.A3ES.06A	0	0.0697411	0.0751609	0	0	0.14499	0	0.0663447	0.00842533	0.137434	0	0	0.0474472	0.0673944	0	0.145028	0	0.0125778	0.213351	0	0.0121054	0	0.88	.0.0161306105632287	1.08029
TCGA.EE.A2MP.06A	0.0153926	0	0.000854781	0.397917	0	0	0.0326055	0.049507	0.057712	0	0	0.0443153	0.0234183	0.0986019	0.0772533	0.186512	0.00501779	0	0.0108924	0	0	0	0.05	0.185437	1.02622
TCGA.EE.A2MF.06A	0.0630808	0	0.00163143	0.162783	0	0.101591	0.0296416	0.0580906	0.0252023	0	0.0132914	0.0092472	0.0288106	0	0.0925261	0.36277	0	0	0.0513338	0	0	0	0.14	0.0861352	1.05035
TCGA.OD.A75X.06A	0	0.00337968	0	0.0575762	0	0.148113	0.0216157	0.0949941	0	0	0.052769	0.0113061	0.0272257	0.175479	0.0971818	0.300795	0	0.00208653	0.00747855	0	0	0	0.21	0.0708653	1.06778
TCGA.ER.A19G.06A	0.0351128	0	0.00442201	0.0353447	0	0.0717598	0.0530862	0.0166887	0.00799273	0.0674983	0	0.0577626	0	0.406655	0.125739	0.0872755	0.00432963	0	0.0263323	0	0	0	0.05	0.171579	1.0434
TCGA.EE.A2GD.06A	0.0167138	0	0	0.0374039	0	0.156444	0.077494	0	0	0	0.0173398	0	0.0146734	0.155392	0.0174063	0.376788	0.00895724	0.0467525	0.0562298	0	0	0.0184051	0.33	0.0466722	1.07225
TCGA.FS.A1ZC.06A	0	0	0	0	0	0.00140323	0	0.015493	0.032324	0.0181506	0.0127544	0	0	0.742566	0.0132718	0.159684	0	0	0.00435284	0	0	0	0	0.715932	0.700711
TCGA.LH.A9QB.06A	0.0542813	0	0.00909948	0.0364265	0	0.116992	0	0.0329635	0.00648685	0.0765202	0	0.100142	0	0.0345668	0.105524	0.361535	0.0166192	0	0.0488421	0	0	0	0.42	0.0284696	1.08339
TCGA.EE.A29T.06A	0.0128565	0.0049112	0.0892591	0.210109	0	0	0.0356745	0.0470759	0.0351329	0	0	0.0147716	0	0.201938	0.0525496	0.260613	0.00631386	0	0.0287951	0	0	0	0.05	0.181864	1.01485
